# Supplementary material for: Exposure of Larvae to Sublethal Thiacloprid Delays Bee Development and Affects Transcriptional Responses of Newly Emerged Honey Bees
Source: Front Insect Sci. 2022 Apr 5;2:844957. doi: 10.3389/finsc.2022.844957 (PMC10926468; doi:10.3389/finsc.2022.844957)
Supplement: Supplementary Table 1 — Statistical analysis of transcriptome sequencing data. [file Table_1.XLS]

## Sheet: 测序数据统计表
Table S1. Statistical analysis of transcriptome sequencing data.
Sample	Raw reads	Raw bases	Clean reads	Clean bases	Error rate(%)	Q20(%)	Q30(%)	GC content(%)
T0_1	42186296	6370130696	41366280	6117473660	0.0253	97.82	94.01	42.51
T0_2	50096928	7564636128	49446760	7324647263	0.0252	97.85	94.06	42.57
T0_3	44898062	6779607362	44298870	6581359693	0.0252	97.82	94.04	43.06
T0_4	46938186	7087666086	46236038	6843534322	0.0252	97.85	94.06	42.18
T0_5	53344318	8054992018	52553046	7808645646	0.0256	97.68	93.72	42.85
T0.5_1	61309136	9257679536	60550066	8974755571	0.0255	97.71	93.76	42.27
T0.5_2	57924914	8746662014	57175270	8521968482	0.0254	97.75	93.87	42.63
T0.5_3	58120004	8776120604	57444694	8506152196	0.0254	97.76	93.83	40.86
T0.5_4	57020192	8610048992	56261732	8327156111	0.0254	97.77	93.87	41.86
T0.5_5	54927288	8294020488	54198178	8044438346	0.0255	97.7	93.74	42.55
T1.0_1	45652002	6893452302	45042226	6692194652	0.0256	97.7	93.66	41.52
T1.0_2	47260340	7136311340	46694812	6952192518	0.0253	97.84	93.99	42.2
T1.0_3	52335958	7902729658	51730148	7562694514	0.0255	97.77	93.77	41.48
T1.0_4	48259684	7287212284	47634036	6938975799	0.0253	97.83	93.95	41.1
T1.0_5	51225966	7735120866	50528574	7358644993	0.0256	97.7	93.69	41.2
