# Supplementary material for: Exposure of Larvae to Sublethal Thiacloprid Delays Bee Development and Affects Transcriptional Responses of Newly Emerged Honey Bees
Source: Front Insect Sci. 2022 Apr 5;2:844957. doi: 10.3389/finsc.2022.844957 (PMC10926468; doi:10.3389/finsc.2022.844957)
Supplement: Supplementary Table 2 — Up- and down-regulation and annotation information of DEGs in different group. [file Table_2.XLS]

## Sheet: Coversheet
S2 Table. Up- and down-regulation and annotation information of DEGs in different group
Sheet	Explanation
Sheet 1	Up- and down-regulation and annotation information of DEGs in 0.0 mg/L VS 0.5 mg/L
Sheet 2	Up- and down-regulation and annotation information of DEGs in 0.0 mg/L VS 1.0 mg/L
Sheet 3	Up- and down-regulation and annotation information of DEGs in 0.5 mg/L VS 1.0 mg/L

## Sheet: Sheet1
Sheet 1. Up- and down-regulation and annotation information of DEGs in 0.0mg/L_vs_0.5mg/L
Gene_id	Gene_name	Gene_description	significant
gene-LOC725240	LOC725240	mitochondrial import inner membrane translocase subunit Tim9, transcript variant X1	yes|up
gene-LOC552579	LOC552579	proteasome subunit beta type-3	yes|up
gene-LOC100577823	LOC100577823	uncharacterized LOC100577823, transcript variant X1	yes|up
gene-LOC100577822	LOC100577822	uncharacterized LOC100577822, transcript variant X4	yes|up
gene-LOC552323	LOC552323	signal recognition particle 14 kDa protein	yes|up
gene-LOC411786	LOC411786	general transcription factor IIE subunit 1	yes|up
gene-LOC102656901	LOC102656901	uncharacterized LOC102656901	yes|up
gene-LOC552372	LOC552372	ER membrane protein complex subunit 8/9 homolog	yes|up
gene-LOC552076	LOC552076	transcription elongation factor SPT4	yes|up
gene-LOC100579061	LOC100579061	MATH and LRR domain-containing protein PFE0570w, transcript variant X4	yes|up
gene-LOC724988	LOC724988	uncharacterized LOC724988	yes|up
gene-LOC100576487	LOC100576487	apoptosis regulatory protein Siva	yes|up
gene-LOC724982	LOC724982	uncharacterized LOC724982	yes|up
gene-LOC726100	LOC726100	uncharacterized LOC726100, transcript variant X1	yes|up
gene-LOC100576960	LOC100576960	DNA polymerase subunit gamma-2, mitochondrial	yes|up
gene-LOC102656491	LOC102656491	signal peptidase complex subunit 1	yes|up
gene-LOC100576660	LOC100576660	FAD synthase, transcript variant X2	yes|up
gene-LOC412381	LOC412381	vacuolar protein-sorting-associated protein 25	yes|up
gene-LOC413898	LOC413898	protein YIPF6, transcript variant X2	yes|up
gene-LOC408556	LOC408556	eukaryotic translation initiation factor 5B, transcript variant X1	yes|up
gene-LOC727186	LOC727186	dolichol-phosphate mannosyltransferase subunit 3, transcript variant X2	yes|up
gene-LOC412954	LOC412954	protein KTI12 homolog	yes|up
gene-LOC726196	LOC726196	ubiquitin-fold modifier 1, transcript variant X1	yes|up
gene-LOC726584	LOC726584	syntaxin-1A	yes|up
gene-LOC413271	LOC413271	galactosylgalactosylxylosylprotein 3-beta-glucuronosyltransferase I	yes|up
gene-LOC551177	LOC551177	U11/U12 small nuclear ribonucleoprotein 35 kDa protein	yes|up
gene-LOC102654768	LOC102654768	transcription termination factor 5, mitochondrial	yes|up
gene-LOC726789	LOC726789	40S ribosomal protein S26	yes|up
gene-LOC102655452	LOC102655452	protein bcn92	yes|up
gene-LOC724659	LOC724659	ribonuclease P protein subunit rpr2	yes|up
gene-LOC113218710	LOC113218710	uncharacterized LOC113218710	yes|up
gene-LOC551400	LOC551400	coiled-coil domain-containing protein 86	yes|up
gene-LOC411722	LOC411722	endoplasmic reticulum-Golgi intermediate compartment protein 2, transcript variant X1	yes|up
gene-LOC413470	LOC413470	60S ribosomal protein L17	yes|up
gene-LOC102654610	LOC102654610	putative hydroxypyruvate isomerase	yes|up
gene-LOC113218761	LOC113218761	uncharacterized LOC113218761	yes|up
gene-LOC727004	LOC727004	putative glutathione-specific gamma-glutamylcyclotransferase 2	yes|up
gene-LOC113218829	LOC113218829	probable trafficking protein particle complex subunit 2	yes|up
gene-LOC409926	LOC409926	39S ribosomal protein L12, mitochondrial	yes|up
gene-LOC113218623	LOC113218623	uncharacterized LOC113218623	yes|up
gene-LOC409451	LOC409451	thioredoxin-2	yes|up
gene-LOC409454	LOC409454	glucose-induced degradation protein 8 homolog, transcript variant X1	yes|up
gene-LOC551927	LOC551927	alcohol dehydrogenase [NADP(+)], transcript variant X1	yes|up
gene-LOC724669	LOC724669	peptidyl-prolyl cis-trans isomerase NIMA-interacting 4, transcript variant X1	yes|up
gene-LOC107965047	LOC107965047	uncharacterized LOC107965047	yes|up
gene-LOC409857	LOC409857	ribosomal RNA small subunit methyltransferase NEP1	yes|up
gene-LOC100577341	LOC100577341	uncharacterized LOC100577341	yes|up
gene-LOC409637	LOC409637	60S ribosomal protein L23a	yes|up
gene-LOC552719	LOC552719	mediator of RNA polymerase II transcription subunit 11	yes|up
gene-LOC725620	LOC725620	28S ribosomal protein S33, mitochondrial	yes|up
gene-LOC412710	LOC412710	trafficking protein particle complex subunit 3	yes|up
gene-LOC725742	LOC725742	vacuolar ATPase assembly integral membrane protein VMA21 homolog	yes|up
gene-LOC724203	LOC724203	ribosome biogenesis protein BRX1 homolog	yes|up
gene-RpL32	RpL32	ribosomal protein L32, transcript variant X2	yes|up
gene-RpL35	RpL35	ribosomal protein L35	yes|up
gene-LOC724531	LOC724531	40S ribosomal protein S28	yes|up
gene-LOC552143	LOC552143	enoyl-CoA delta isomerase 3, peroxisomal	yes|up
gene-LOC409290	LOC409290	60S ribosomal protein L14, transcript variant X1	yes|up
gene-LOC552780	LOC552780	ribonuclease P/MRP protein subunit POP5	yes|up
gene-Cox6b1	Cox6b1	cytochrome c oxidase subunit VIb polypeptide 1	yes|up
gene-LOC725138	LOC725138	copper transport protein ATOX1	yes|up
gene-LOC552449	LOC552449	mediator of RNA polymerase II transcription subunit 6	yes|up
gene-LOC107966054	LOC107966054	uncharacterized LOC107966054	yes|up
gene-LOC725315	LOC725315	uncharacterized LOC725315, transcript variant X1	yes|up
gene-LOC410494	LOC410494	DNA-directed RNA polymerases I, II, and III subunit RPABC2	yes|up
gene-LOC552564	LOC552564	40S ribosomal protein S7	yes|up
gene-LOC726689	LOC726689	prefoldin subunit 1	yes|up
gene-LOC411380	LOC411380	60S ribosomal protein L30	yes|up
gene-LOC409026	LOC409026	transmembrane emp24 domain-containing protein bai	yes|up
gene-Mir9865	Mir9865	microRNA 9865	yes|up
gene-LOC107963997	LOC107963997	uncharacterized LOC107963997	yes|up
gene-LOC551097	LOC551097	exosome complex component MTR3, transcript variant X1	yes|up
gene-LOC100578534	LOC100578534	TP53-regulated inhibitor of apoptosis 1, transcript variant X1	yes|up
gene-LOC100576401	LOC100576401	uncharacterized LOC100576401	yes|up
gene-LOC410403	LOC410403	proteasome activator complex subunit 3	yes|up
gene-LOC552047	LOC552047	biogenesis of lysosome-related organelles complex 1 subunit 4, transcript variant X1	yes|up
gene-LOC408799	LOC408799	40S ribosomal protein S24, transcript variant X2	yes|up
gene-LOC726295	LOC726295	40S ribosomal protein S27, transcript variant X1	yes|up
gene-LOC726292	LOC726292	natterin-3, transcript variant X2	yes|up
gene-LOC726118	LOC726118	uncharacterized LOC726118	yes|up
gene-LOC107964903	LOC107964903	Down syndrome critical region protein 3 homolog	yes|up
gene-LOC726056	LOC726056	60S ribosomal protein L21	yes|up
gene-LOC726054	LOC726054	transport and Golgi organization 2 homolog	yes|up
gene-LOC411043	LOC411043	mediator of RNA polymerase II transcription subunit 17	yes|up
gene-LOC552213	LOC552213	activated RNA polymerase II transcriptional coactivator p15, transcript variant X1	yes|up
gene-LOC100578624	LOC100578624	delta(3,5)-Delta(2,4)-dienoyl-CoA isomerase, mitochondrial, transcript variant X1	yes|up
gene-LOC107964990	LOC107964990	uncharacterized LOC107964990	yes|up
gene-LOC107964751	LOC107964751	uncharacterized LOC107964751	yes|up
gene-LOC410890	LOC410890	protein seele	yes|up
gene-LOC413868	LOC413868	60S ribosomal protein L10a	yes|up
gene-LOC413869	LOC413869	retinol dehydrogenase 11	yes|up
gene-LOC100578697	LOC100578697	THUMP domain-containing protein 1 homolog	yes|up
gene-LOC726617	LOC726617	39S ribosomal protein L48, mitochondrial, transcript variant X2	yes|up
gene-LOC551149	LOC551149	myosin-2 essential light chain, transcript variant X1	yes|up
gene-LOC102656890	LOC102656890	thioredoxin domain-containing protein 17-like	yes|up
gene-LOC413963	LOC413963	splicing factor 3A subunit 3, transcript variant X1	yes|up
gene-LOC100576195	LOC100576195	protein ccsmst1, transcript variant X2	yes|up
gene-LOC102655203	LOC102655203	EKC/KEOPS complex subunit TPRKB	yes|up
gene-LOC727471	LOC727471	NAD(P)H-hydrate epimerase	yes|up
gene-LOC412366	LOC412366	NFU1 iron-sulfur cluster scaffold homolog, mitochondrial	yes|up
gene-LOC102655100	LOC102655100	protein Cep78 homolog	yes|up
gene-LOC100578966	LOC100578966	toll-like receptor 6	yes|up
gene-LOC727025	LOC727025	DNA-directed RNA polymerases I, II, and III subunit RPABC4	yes|up
gene-LOC551392	LOC551392	U11/U12 small nuclear ribonucleoprotein 48 kDa protein	yes|up
gene-LOC551397	LOC551397	28S ribosomal protein S18a, mitochondrial	yes|up
gene-LOC102655440	LOC102655440	uncharacterized LOC102655440	yes|up
gene-LOC413915	LOC413915	Golgi SNAP receptor complex member 1	yes|up
gene-LOC412024	LOC412024	palmitoyltransferase ZDHHC16B, transcript variant X1	yes|up
gene-LOC113218934	LOC113218934	uncharacterized LOC113218934	yes|up
gene-LOC409491	LOC409491	transmembrane protein 183B, transcript variant X1	yes|up
gene-LOC727014	LOC727014	39S ribosomal protein L40, mitochondrial, transcript variant X1	yes|up
gene-COX1	COX1	cytochrome c oxidase subunit I	yes|up
gene-LOC727156	LOC727156	vesicle transport protein USE1, transcript variant X1	yes|up
gene-LOC409832	LOC409832	60S ribosomal protein L18a	yes|up
gene-LOC100577451	LOC100577451	glycolipid transfer protein	yes|up
gene-Rps14	Rps14	ribosomal protein S14, transcript variant X1	yes|up
gene-LOC724280	LOC724280	UPF0545 protein C22orf39 homolog	yes|up
gene-LOC725835	LOC725835	DNA polymerase epsilon subunit 4, transcript variant X2	yes|up
gene-LOC100578035	LOC100578035	sphingolipid delta(4)-desaturase DES1, transcript variant X1	yes|up
gene-LOC113218840	LOC113218840	succinate dehydrogenase assembly factor 2, mitochondrial-like	yes|up
gene-LOC552494	LOC552494	60S ribosomal protein L37	yes|up
gene-LOC102654488	LOC102654488	mpv17-like protein	yes|up
gene-LOC552703	LOC552703	KAT8 regulatory NSL complex subunit 2, transcript variant X2	yes|up
gene-LOC413675	LOC413675	nuclear pore complex protein Nup107	yes|up
gene-LOC725633	LOC725633	probable DNA-directed RNA polymerases I and III subunit RPAC2	yes|up
gene-LOC552599	LOC552599	DNA-directed RNA polymerase II subunit RPB7, transcript variant X1	yes|up
gene-LOC412363	LOC412363	cilia- and flagella-associated protein 20	yes|up
gene-LOC552774	LOC552774	60S ribosomal protein L28, transcript variant X1	yes|up
gene-LOC725496	LOC725496	dimethyladenosine transferase 1, mitochondrial	yes|up
gene-LOC552779	LOC552779	ubiquitin-conjugating enzyme E2 G2, transcript variant X1	yes|up
gene-LOC725086	LOC725086	phosphatidylinositol N-acetylglucosaminyltransferase subunit P, transcript variant X1	yes|up
gene-LOC412473	LOC412473	39S ribosomal protein L28, mitochondrial	yes|up
gene-LOC725641	LOC725641	U6 snRNA-associated Sm-like protein LSm5	yes|up
gene-LOC724306	LOC724306	uncharacterized protein C15orf41 homolog, transcript variant X1	yes|up
gene-LOC552458	LOC552458	DNA-directed RNA polymerase II subunit RPB3	yes|up
gene-LOC107966040	LOC107966040	uncharacterized LOC107966040	yes|up
gene-LOC725308	LOC725308	histone H2A	yes|up
gene-LOC411231	LOC411231	general transcription factor IIH subunit 3	yes|up
gene-LOC552517	LOC552517	60S ribosomal protein L13	yes|up
gene-LOC413296	LOC413296	40S ribosomal protein S3a	yes|up
gene-LOC413293	LOC413293	anaphase-promoting complex subunit 10	yes|up
gene-LOC409011	LOC409011	ATP-dependent Clp protease proteolytic subunit, transcript variant X2	yes|up
gene-LOC725465	LOC725465	cell division cycle 7-related protein kinase, transcript variant X1	yes|up
gene-LOC413196	LOC413196	ribosome maturation protein SBDS	yes|up
gene-LOC725468	LOC725468	AN1-type zinc finger protein 1, transcript variant X2	yes|up
gene-LOC408407	LOC408407	translation machinery-associated protein 7 homolog	yes|up
gene-LOC107963962	LOC107963962	ribosome biogenesis protein NSA2 homolog	yes|up
gene-Pban	Pban	pheromone biosynthesis-activating neuropeptide	yes|up
gene-LOC100576298	LOC100576298	uncharacterized LOC100576298, transcript variant X2	yes|up
gene-LOC102656384	LOC102656384	dual specificity protein phosphatase 19	yes|up
gene-LOC552053	LOC552053	protein N-lysine methyltransferase FAM173B	yes|up
gene-LOC102656311	LOC102656311	dynactin subunit 3, transcript variant X1	yes|up
gene-LOC726270	LOC726270	40S ribosomal protein S19	yes|up
gene-LOC409581	LOC409581	F-actin-capping protein subunit beta	yes|up
gene-LOC408711	LOC408711	zinc finger matrin-type protein 5, transcript variant X2	yes|up
gene-LOC100576918	LOC100576918	uncharacterized LOC100576918	yes|up
gene-LOC408713	LOC408713	UPF0235 protein C15orf40 homolog	yes|up
gene-LOC408715	LOC408715	lachesin, transcript variant X1	yes|up
gene-LOC107964502	LOC107964502	uncharacterized LOC107964502	yes|up
gene-LOC410557	LOC410557	ATP synthase subunit d, mitochondrial	yes|up
gene-LOC726160	LOC726160	uncharacterized LOC726160	yes|up
gene-LOC102656136	LOC102656136	prefoldin subunit 4	yes|up
gene-LOC726164	LOC726164	uncharacterized protein CG1161	yes|up
gene-LOC411757	LOC411757	probable glucosamine 6-phosphate N-acetyltransferase	yes|up
gene-LOC552227	LOC552227	translocon-associated protein subunit delta	yes|up
gene-LOC726527	LOC726527	protein FAM136A	yes|up
gene-LOC724923	LOC724923	SAC3 domain-containing protein 1	yes|up
gene-LOC551125	LOC551125	40S ribosomal protein S15Aa	yes|up
gene-LOC551557	LOC551557	uncharacterized LOC551557	yes|up
gene-LOC413875	LOC413875	60S ribosomal protein L31, transcript variant X1	yes|up
gene-LOC411633	LOC411633	UDP-glucose 4-epimerase, transcript variant X1	yes|up
gene-LOC100578684	LOC100578684	uncharacterized LOC100578684	yes|up
gene-LOC551156	LOC551156	Golgi pH regulator, transcript variant X1	yes|up
gene-LOC551158	LOC551158	28S ribosomal protein S17, mitochondrial	yes|up
gene-LOC100576591	LOC100576591	uncharacterized protein DDB_G0284459-like, transcript variant X1	yes|up
gene-LOC113219398	LOC113219398	MATH and LRR domain-containing protein PFE0570w-like	yes|up
gene-LOC726860	LOC726860	cytochrome b5	yes|up
gene-LOC551330	LOC551330	40S ribosomal protein S3	yes|up
gene-LOC726782	LOC726782	PEST proteolytic signal-containing nuclear protein	yes|up
gene-LOC551723	LOC551723	peptidyl-prolyl cis-trans isomerase-like 3	yes|up
gene-LOC412272	LOC412272	2-oxoglutarate and iron-dependent oxygenase domain-containing protein 3	yes|up
gene-LOC724719	LOC724719	NADH dehydrogenase [ubiquinone] 1 beta subcomplex subunit 11, mitochondrial	yes|up
gene-ATP6	ATP6	ATP synthase F0 subunit 6	yes|up
gene-LOC724493	LOC724493	50S ribosomal protein L1, transcript variant X1	yes|up
gene-LOC102654832	LOC102654832	uncharacterized LOC102654832, transcript variant X1	yes|up
gene-LOC552419	LOC552419	ras-like GTP-binding protein RhoL, transcript variant X4	yes|up
gene-LOC551427	LOC551427	erlin-1	yes|up
gene-LOC412015	LOC412015	6-pyruvoyl tetrahydrobiopterin synthase	yes|up
gene-LOC551833	LOC551833	PAXIP1-associated glutamate-rich protein 1, transcript variant X1	yes|up
gene-LOC102654737	LOC102654737	peptide deformylase, mitochondrial	yes|up
gene-LOC552539	LOC552539	density-regulated protein homolog, transcript variant X1	yes|up
gene-LOC725947	LOC725947	U6 snRNA-associated Sm-like protein LSm6	yes|up
gene-LOC410765	LOC410765	7,8-dihydro-8-oxoguanine triphosphatase	yes|up
gene-LOC725948	LOC725948	H/ACA ribonucleoprotein complex non-core subunit NAF1	yes|up
gene-LOC100577000	LOC100577000	eukaryotic translation elongation factor 1 epsilon-1	yes|up
gene-LOC107964138	LOC107964138	uncharacterized LOC107964138, transcript variant X1	yes|up
gene-LOC727419	LOC727419	ribonuclease P protein subunit p29	yes|up
gene-LOC552831	LOC552831	AKT-interacting protein	yes|up
gene-LOC102654014	LOC102654014	hemK methyltransferase family member 2	yes|up
gene-LOC102654012	LOC102654012	transcription elongation factor 1 homolog	yes|up
gene-LOC113218608	LOC113218608	uncharacterized LOC113218608	yes|up
gene-COX3	COX3	cytochrome c oxidase subunit III	yes|up
gene-COX2	COX2	cytochrome c oxidase subunit II	yes|up
gene-LOC413768	LOC413768	2-oxoglutarate dehydrogenase, mitochondrial	yes|up
gene-LOC724631	LOC724631	60S ribosomal protein L29	yes|up
gene-LOC724633	LOC724633	histone H2B	yes|up
gene-LOC724638	LOC724638	H/ACA ribonucleoprotein complex subunit 3	yes|up
gene-LOC724413	LOC724413	uncharacterized LOC724413	yes|up
gene-LOC411700	LOC411700	heat shock protein 83	yes|up
gene-LOC409090	LOC409090	uncharacterized LOC409090	yes|up
gene-LOC410128	LOC410128	26S proteasome non-ATPase regulatory subunit 9	yes|up
gene-LOC724708	LOC724708	39S ribosomal protein L23, mitochondrial	yes|up
gene-LOC725653	LOC725653	pseudouridine-5'-phosphatase, transcript variant X1	yes|up
gene-LOC725659	LOC725659	39S ribosomal protein L35, mitochondrial	yes|up
gene-LOC725793	LOC725793	centromere/kinetochore protein zw10 homolog	yes|up
gene-LOC100578472	LOC100578472	uncharacterized LOC100578472	yes|up
gene-Mir9883	Mir9883	microRNA 9883	yes|up
gene-LOC550996	LOC550996	rRNA-processing protein UTP23 homolog	yes|up
gene-LOC725383	LOC725383	60S ribosomal protein L38	yes|up
gene-LOC414033	LOC414033	molybdopterin synthase catalytic subunit	yes|up
gene-LOC725475	LOC725475	COMM domain-containing protein 8	yes|up
gene-LOC100578277	LOC100578277	U11/U12 small nuclear ribonucleoprotein 25 kDa protein	yes|up
gene-LOC552593	LOC552593	39S ribosomal protein L19, mitochondrial	yes|up
gene-LOC107965817	LOC107965817	DNA replication complex GINS protein PSF3	yes|up
gene-LOC408415	LOC408415	biogenesis of lysosome-related organelles complex 1 subunit 1	yes|up
gene-LOC725272	LOC725272	histone H3	yes|up
gene-LOC102656287	LOC102656287	transmembrane protein 216	yes|up
gene-LOC100576515	LOC100576515	protein KRTCAP2 homolog, transcript variant X1	yes|up
gene-LOC726171	LOC726171	60S ribosomal protein L11	yes|up
gene-LOC552237	LOC552237	transmembrane protein 242	yes|up
gene-LOC411742	LOC411742	transcription initiation factor TFIID subunit 8	yes|up
gene-LOC552336	LOC552336	UBX domain-containing protein 1	yes|up
gene-LOC100577112	LOC100577112	astakine	yes|up
gene-LOC100578560	LOC100578560	28S ribosomal protein S18c, mitochondrial	yes|up
gene-LOC726779	LOC726779	39S ribosomal protein L33, mitochondrial, transcript variant X1	yes|up
gene-Snf	Snf	U1 small nuclear ribonucleoprotein A	yes|up
gene-LOC100576700	LOC100576700	class A basic helix-loop-helix protein 15, transcript variant X3	yes|up
gene-LOC726496	LOC726496	protein lin-37 homolog, transcript variant X2	yes|up
gene-LOC412266	LOC412266	60S ribosomal protein L27, transcript variant X2	yes|up
gene-LOC411515	LOC411515	60S ribosomal protein L44	yes|up
gene-LOC724954	LOC724954	rhodanese domain-containing protein CG4456, transcript variant X1	yes|up
gene-LOC411924	LOC411924	probable 28S ribosomal protein S25, mitochondrial, transcript variant X1	yes|up
gene-LOC724953	LOC724953	U6 snRNA phosphodiesterase, transcript variant X1	yes|up
gene-LOC100578943	LOC100578943	transmembrane protein 258	yes|up
gene-LOC726259	LOC726259	cytochrome c oxidase assembly protein COX16 homolog, mitochondrial	yes|up
gene-LOC726316	LOC726316	cytochrome b-c1 complex subunit 6, mitochondrial	yes|up
gene-LOC726923	LOC726923	DNA polymerase epsilon subunit 3, transcript variant X2	yes|up
gene-LOC550691	LOC550691	putative inorganic phosphate cotransporter, transcript variant X1	yes|up
gene-LOC552403	LOC552403	mediator of RNA polymerase II transcription subunit 10	yes|up
gene-LOC102654890	LOC102654890	activating signal cointegrator 1, transcript variant X1	yes|up
gene-LOC411581	LOC411581	phosphopantothenate--cysteine ligase	yes|up
gene-LOC411852	LOC411852	peroxiredoxin-6	yes|up
gene-LOC100576542	LOC100576542	protein POLR1D, transcript variant X1	yes|up
gene-LOC408589	LOC408589	macro domain-containing protein CT2219, transcript variant X1	yes|up
gene-LOC412674	LOC412674	phosphoserine phosphatase, transcript variant X2	yes|up
gene-LOC724256	LOC724256	neuferricin	yes|up
gene-LOC113218590	LOC113218590	low molecular weight phosphotyrosine protein phosphatase-like	yes|up
gene-LOC551912	LOC551912	c-Myc-binding protein, transcript variant X1	yes|up
gene-LOC113218727	LOC113218727	uncharacterized LOC113218727	yes|up
gene-LOC413437	LOC413437	protein unc-119 homolog B	yes|up
gene-LOC410004	LOC410004	transcription initiation factor TFIID subunit 10	yes|up
gene-LOC107965724	LOC107965724	uncharacterized LOC107965724, transcript variant X1	yes|up
gene-LOC107965313	LOC107965313	mpv17-like protein 2, transcript variant X1	yes|up
gene-LOC100577641	LOC100577641	protein snakeskin	yes|up
gene-LOC100577648	LOC100577648	uncharacterized LOC100577648	yes|up
gene-LOC725866	LOC725866	39S ribosomal protein L9, mitochondrial	yes|up
gene-LOC724628	LOC724628	protein mago nashi homolog	yes|up
gene-LOC724807	LOC724807	protein FAM32A-like	yes|up
gene-LOC724142	LOC724142	60S ribosomal protein L24, transcript variant X1	yes|up
gene-LOC100576945	LOC100576945	uncharacterized LOC100576945	yes|up
gene-LOC724768	LOC724768	uncharacterized LOC724768	yes|up
gene-LOC724769	LOC724769	protein C10	yes|up
gene-LOC107965891	LOC107965891	electron transfer flavoprotein regulatory factor 1	yes|up
gene-LOC100577899	LOC100577899	DNA replication complex GINS protein SLD5	yes|up
gene-LOC413101	LOC413101	histone acetyltransferase Tip60, transcript variant X1	yes|up
gene-LOC725143	LOC725143	probable U3 small nucleolar RNA-associated protein 11, transcript variant X2	yes|up
gene-LOC724365	LOC724365	ragulator complex protein LAMTOR4 homolog, transcript variant X1	yes|up
gene-LOC412696	LOC412696	TIP41-like protein, transcript variant X1	yes|up
gene-LOC724369	LOC724369	40S ribosomal protein S25	yes|up
gene-LOC724716	LOC724716	sorting nexin-24	yes|up
gene-LOC552851	LOC552851	crossover junction endonuclease EME1	yes|up
gene-LOC725049	LOC725049	nuclear nucleic acid-binding protein C1D	yes|up
gene-LOC552105	LOC552105	adrenodoxin-like protein, mitochondrial	yes|up
gene-LOC552106	LOC552106	uncharacterized LOC552106	yes|up
gene-LOC410223	LOC410223	phosducin-like protein	yes|up
gene-LOC725566	LOC725566	succinate dehydrogenase [ubiquinone] cytochrome b small subunit, mitochondrial	yes|up
gene-LOC725565	LOC725565	nitric oxide synthase-interacting protein homolog	yes|up
gene-LOC100579024	LOC100579024	D-aminoacyl-tRNA deacylase 1	yes|up
gene-LOC413714	LOC413714	ATP synthase mitochondrial F1 complex assembly factor 2	yes|up
gene-LOC552039	LOC552039	uncharacterized LOC552039	yes|up
gene-LOC408773	LOC408773	ankyrin repeat domain-containing protein 49	yes|up
gene-LOC107964838	LOC107964838	probable uridine nucleosidase 2	yes|up
gene-LOC726061	LOC726061	mitochondrial import inner membrane translocase subunit Tim10, transcript variant X2	yes|up
gene-LOC411071	LOC411071	dnaJ protein homolog 1	yes|up
gene-LOC411654	LOC411654	probable tRNA N6-adenosine threonylcarbamoyltransferase	yes|up
gene-LOC551101	LOC551101	phenylalanine--tRNA ligase beta subunit, transcript variant X1	yes|up
gene-LOC551104	LOC551104	alpha-ketoglutarate-dependent dioxygenase alkB homolog 4	yes|up
gene-LOC551106	LOC551106	ubiquitin-fold modifier-conjugating enzyme 1	yes|up
gene-LOC551107	LOC551107	60S ribosomal protein L9	yes|up
gene-LOC100576233	LOC100576233	uncharacterized LOC100576233	yes|up
gene-LOC727309	LOC727309	glutaredoxin-C4, transcript variant X1	yes|up
gene-LOC412913	LOC412913	Golgi SNAP receptor complex member 2	yes|up
gene-LOC100576621	LOC100576621	thyroid transcription factor 1-associated protein 26 homolog	yes|up
gene-LOC414039	LOC414039	probable small nuclear ribonucleoprotein Sm D2	yes|up
gene-LOC100302106	LOC100302106	uncharacterized LOC100302106, transcript variant 2	yes|up
gene-LOC726662	LOC726662	complex III assembly factor LYRM7, transcript variant X3	yes|up
gene-LOC726546	LOC726546	gem-associated protein 7, transcript variant X1	yes|up
gene-LOC100578703	LOC100578703	uncharacterized LOC100578703, transcript variant X1	yes|up
gene-LOC102655148	LOC102655148	uncharacterized LOC102655148	yes|up
gene-LOC551584	LOC551584	probable 28S ribosomal protein S6, mitochondrial	yes|up
gene-LOC102655034	LOC102655034	calcium and integrin-binding family member 3	yes|up
gene-LOC726481	LOC726481	inositol monophosphatase 2	yes|up
gene-LOC726480	LOC726480	39S ribosomal protein L54, mitochondrial	yes|up
gene-LOC726320	LOC726320	serine protease inhibitor 27A, transcript variant X1	yes|up
gene-LOC408690	LOC408690	calmodulin, transcript variant X2	yes|up
gene-LOC551442	LOC551442	iron-sulfur protein NUBPL	yes|up
gene-LOC413534	LOC413534	probable tRNA N6-adenosine threonylcarbamoyltransferase, mitochondrial, transcript variant X1	yes|up
gene-LOC102655363	LOC102655363	uncharacterized LOC102655363	yes|up
gene-LOC413928	LOC413928	39S ribosomal protein L13, mitochondrial	yes|up
gene-LOC102655788	LOC102655788	uncharacterized LOC102655788	yes|up
gene-LOC113219028	LOC113219028	pancreatic triacylglycerol lipase-like	yes|up
gene-LOC551696	LOC551696	thioredoxin domain-containing protein 9	yes|up
gene-LOC726439	LOC726439	40S ribosomal protein S16	yes|up
gene-LOC410964	LOC410964	RWD domain-containing protein 4	yes|up
gene-LOC727128	LOC727128	60S ribosomal protein L34	yes|up
gene-LOC411985	LOC411985	histone-lysine N-methyltransferase SETD1	yes|up
gene-LOC102655765	LOC102655765	dnaJ homolog subfamily C member 4	yes|up
gene-LOC551960	LOC551960	eukaryotic translation initiation factor 3 subunit K	yes|up
gene-LOC100577128	LOC100577128	uncharacterized LOC100577128	yes|up
gene-LOC113218752	LOC113218752	uncharacterized LOC113218752, transcript variant X3	yes|up
gene-LOC551968	LOC551968	aldose reductase	yes|up
gene-LOC413404	LOC413404	ribosome biogenesis protein WDR12 homolog, transcript variant X1	yes|up
gene-LOC113218673	LOC113218673	uncharacterized LOC113218673	yes|up
gene-LOC113218583	LOC113218583	uncharacterized LOC113218583	yes|up
gene-LOC412195	LOC412195	histone-lysine N-methyltransferase SMYD3, transcript variant X3	yes|up
gene-ND6	ND6	NADH dehydrogenase subunit 6	yes|up
gene-LOC552741	LOC552741	26S proteasome complex subunit SEM1	yes|up
gene-LOC727300	LOC727300	low molecular weight phosphotyrosine protein phosphatase, transcript variant X1	yes|up
gene-LOC411618	LOC411618	39S ribosomal protein L27, mitochondrial, transcript variant X1	yes|up
gene-LOC724489	LOC724489	ubiquitin-like protein 5, transcript variant X1	yes|up
gene-LOC724487	LOC724487	28 kDa heat- and acid-stable phosphoprotein	yes|up
gene-LOC725670	LOC725670	mast/stem cell growth factor receptor Kit, transcript variant X1	yes|up
gene-LOC552827	LOC552827	probable small nuclear ribonucleoprotein G	yes|up
gene-LOC552529	LOC552529	U6 snRNA-associated Sm-like protein LSm4	yes|up
gene-LOC725054	LOC725054	nuclear envelope phosphatase-regulatory subunit 1, transcript variant X1	yes|up
gene-LOC552681	LOC552681	sec1 family domain-containing protein 2, transcript variant X1	yes|up
gene-LOC552134	LOC552134	riboflavin kinase	yes|up
gene-LOC410219	LOC410219	pre-mRNA 3'-end-processing factor FIP1	yes|up
gene-LOC550975	LOC550975	uncharacterized LOC550975, transcript variant X1	yes|up
gene-LOC409066	LOC409066	pyridoxine-5'-phosphate oxidase	yes|up
gene-LOC100578259	LOC100578259	zinc finger HIT domain-containing protein 2	yes|up
gene-LOC100578311	LOC100578311	UMP-CMP kinase, transcript variant X1	yes|up
gene-LOC100579038	LOC100579038	succinate dehydrogenase assembly factor 3, mitochondrial, transcript variant X2	yes|up
gene-LOC552413	LOC552413	scaffold protein salvador	yes|up
gene-LOC552559	LOC552559	probable small nuclear ribonucleoprotein Sm D1	yes|up
gene-LOC552553	LOC552553	huntingtin-interacting protein K	yes|up
gene-LOC107964437	LOC107964437	THAP domain-containing protein 4	yes|up
gene-LOC100578931	LOC100578931	activating signal cointegrator 1 complex subunit 2, transcript variant X1	yes|up
gene-LOC726013	LOC726013	40S ribosomal protein S20	yes|up
gene-LOC411003	LOC411003	spermatogenesis-associated protein 5, transcript variant X1	yes|up
gene-LOC100578890	LOC100578890	uncharacterized LOC100578890	yes|up
gene-LOC100578892	LOC100578892	stimulator of interferon genes protein	yes|up
gene-LOC408346	LOC408346	NKAP family protein CG6066	yes|up
gene-LOC724808	LOC724808	lactoylglutathione lyase, transcript variant X2	yes|up
gene-LOC408349	LOC408349	mitochondrial inner membrane protein OXA1L	yes|up
gene-LOC410610	LOC410610	calmodulin-like protein 4	yes|up
gene-LOC726120	LOC726120	ATP synthase-coupling factor 6, mitochondrial	yes|up
gene-LOC107964312	LOC107964312	uncharacterized LOC107964312	yes|up
gene-LOC107964764	LOC107964764	intraflagellar transport protein 22 homolog	yes|up
gene-LOC551200	LOC551200	coiled-coil domain-containing protein 12	yes|up
gene-LOC551757	LOC551757	cytochrome b-c1 complex subunit 7	yes|up
gene-LOC113218983	LOC113218983	60S ribosome subunit biogenesis protein NIP7 homolog	yes|up
gene-LOC107964792	LOC107964792	coiled-coil-helix-coiled-coil-helix domain-containing protein 7	yes|up
gene-LOC724974	LOC724974	tubulin polyglutamylase TTLL7	yes|up
gene-LOC727631	LOC727631	uncharacterized LOC727631	yes|up
gene-LOC551119	LOC551119	pyridoxal phosphate homeostasis protein	yes|up
gene-LOC726341	LOC726341	ubiquinol-cytochrome-c reductase complex assembly factor 1	yes|up
gene-LOC551479	LOC551479	40S ribosomal protein S21	yes|up
gene-LOC100576165	LOC100576165	uncharacterized LOC100576165	yes|up
gene-LOC727592	LOC727592	uncharacterized LOC727592	yes|up
gene-LOC102655272	LOC102655272	NHP2-like protein 1	yes|up
gene-LOC551684	LOC551684	ferritin heavy polypeptide-like 17	yes|up
gene-LOC102655792	LOC102655792	uncharacterized LOC102655792	yes|up
gene-LOC727294	LOC727294	protein chibby homolog 1	yes|up
gene-CTL5	CTL5	C-type lectin 5	yes|up
gene-LOC726428	LOC726428	probable RNA-binding protein EIF1AD, transcript variant X1	yes|up
gene-LOC551974	LOC551974	thioredoxin-like protein 4A, transcript variant X2	yes|up
gene-LOC102654682	LOC102654682	transcription factor A, mitochondrial	yes|up
gene-LOC551870	LOC551870	60S ribosomal protein L36, transcript variant X1	yes|up
gene-LOC551875	LOC551875	dnaJ homolog subfamily C member 28	yes|up
gene-LOC113218802	LOC113218802	uncharacterized LOC113218802	yes|up
gene-LOC724757	LOC724757	histone H4	yes|up
gene-LOC102654197	LOC102654197	uncharacterized LOC102654197	yes|up
gene-LOC550703	LOC550703	dephospho-CoA kinase, transcript variant X1	yes|up
gene-LOC413735	LOC413735	glutamate--cysteine ligase regulatory subunit, transcript variant X1	yes|up
gene-Rps8	Rps8	ribosomal protein S8, transcript variant X1	yes|up
gene-LOC107965063	LOC107965063	uncharacterized LOC107965063, transcript variant X3	yes|up
gene-LOC724647	LOC724647	uncharacterized LOC724647, transcript variant X1	yes|up
gene-LOC724164	LOC724164	39S ribosomal protein L30, mitochondrial	yes|up
gene-LOC409978	LOC409978	proteasome subunit beta type-2	yes|up
gene-LOC552632	LOC552632	60S ribosomal protein L22	yes|up
gene-LOC100577209	LOC100577209	SRR1-like protein	yes|up
gene-LOC552730	LOC552730	ras-related protein Rab-24	yes|up
gene-LOC726239	LOC726239	putative lipoyltransferase 2, mitochondrial	yes|up
gene-LOC409614	LOC409614	group XIIA secretory phospholipase A2	yes|up
gene-LOC409994	LOC409994	INO80 complex subunit E	yes|up
gene-LOC413121	LOC413121	39S ribosomal protein L22, mitochondrial, transcript variant X1	yes|up
gene-LOC725595	LOC725595	spermatogenesis-defective protein 39 homolog	yes|up
gene-LOC725609	LOC725609	heat shock factor binding protein 1-like	yes|up
gene-LOC409586	LOC409586	NADH dehydrogenase [ubiquinone] 1 beta subcomplex subunit 9	yes|up
gene-LOC413649	LOC413649	rRNA-processing protein FCF1 homolog	yes|up
gene-LOC724263	LOC724263	39S ribosomal protein L51, mitochondrial	yes|up
gene-LOC725904	LOC725904	trafficking protein particle complex subunit 6B	yes|up
gene-LOC552835	LOC552835	glutaredoxin-related protein 5, mitochondrial, transcript variant X2	yes|up
gene-LOC724515	LOC724515	centromere-associated protein E	yes|up
gene-LOC552645	LOC552645	mesencephalic astrocyte-derived neurotrophic factor homolog	yes|up
gene-LOC552640	LOC552640	ammonium transporter 1-like, transcript variant X1	yes|up
gene-LOC552649	LOC552649	elongation factor 1-beta'	yes|up
gene-LOC409298	LOC409298	formylglycine-generating enzyme	yes|up
gene-NPF	NPF	neuropeptide F	yes|up
gene-LOC412549	LOC412549	39S ribosomal protein L17, mitochondrial	yes|up
gene-LOC100578245	LOC100578245	uncharacterized LOC100578245, transcript variant X1	yes|up
gene-LOC725234	LOC725234	yrdC domain-containing protein, mitochondrial	yes|up
gene-LOC552014	LOC552014	probable methylthioribulose-1-phosphate dehydratase	yes|up
gene-LOC409129	LOC409129	28S ribosomal protein S10, mitochondrial	yes|up
gene-LOC102655241	LOC102655241	uncharacterized LOC102655241	yes|up
gene-LOC552492	LOC552492	dual specificity protein phosphatase 3, transcript variant X2	yes|up
gene-LOC725432	LOC725432	60S ribosomal protein L37a	yes|up
gene-LOC100578551	LOC100578551	39S ribosomal protein L34, mitochondrial	yes|up
gene-LOC100576735	LOC100576735	peroxisomal membrane protein 11C	yes|up
gene-LOC100576819	LOC100576819	putative inactive caspase B	yes|up
gene-LOC102656661	LOC102656661	uncharacterized LOC102656661, transcript variant X1	yes|up
gene-LOC726000	LOC726000	28S ribosomal protein S22, mitochondrial	yes|up
gene-LOC100576812	LOC100576812	uncharacterized LOC100576812	yes|up
gene-LOC552306	LOC552306	male-enhanced antigen 1	yes|up
gene-LOC409272	LOC409272	EKC/KEOPS complex subunit TP53RK, transcript variant X3	yes|up
gene-LOC551042	LOC551042	NADH dehydrogenase [ubiquinone] 1 alpha subcomplex subunit 6	yes|up
gene-LOC412931	LOC412931	U3 small nucleolar RNA-associated protein 15 homolog	yes|up
gene-LOC412286	LOC412286	probable malonyl-CoA-acyl carrier protein transacylase, mitochondrial	yes|up
gene-LOC410607	LOC410607	charged multivesicular body protein 3	yes|up
gene-LOC100576392	LOC100576392	transcriptional regulator Myc-B, transcript variant X2	yes|up
gene-LOC102656504	LOC102656504	ethanolamine kinase 1, transcript variant X3	yes|up
gene-LOC726132	LOC726132	WASH complex subunit 3, transcript variant X1	yes|up
gene-LOC100576506	LOC100576506	uncharacterized LOC100576506, transcript variant X2	yes|up
gene-LOC727436	LOC727436	nuclear receptor 2C2-associated protein	yes|up
gene-LOC551607	LOC551607	DNA-directed RNA polymerase II subunit RPB11	yes|up
gene-LOC551768	LOC551768	B-cell receptor-associated protein 31	yes|up
gene-LOC113219359	LOC113219359	autophagy protein 12-like, transcript variant X2	yes|up
gene-LOC413884	LOC413884	ubiquitin-40S ribosomal protein S27a	yes|up
gene-LOC727199	LOC727199	probable NADH dehydrogenase [ubiquinone] 1 alpha subcomplex subunit 12	yes|up
gene-LOC724868	LOC724868	40S ribosomal protein S11	yes|up
gene-LOC727534	LOC727534	ADP-ribose pyrophosphatase, mitochondrial, transcript variant X1	yes|up
gene-LOC726222	LOC726222	ATP synthase subunit g, mitochondrial	yes|up
gene-LOC409479	LOC409479	60S ribosomal protein L6	yes|up
gene-Rpl41	Rpl41	ribosomal protein L41	yes|up
gene-LOC725980	LOC725980	28S ribosomal protein S36, mitochondrial	yes|up
gene-LOC551304	LOC551304	selenoprotein K-like	yes|up
gene-LOC102655399	LOC102655399	proteasome assembly chaperone 4	yes|up
gene-LOC411411	LOC411411	NADH dehydrogenase [ubiquinone] iron-sulfur protein 3, mitochondrial	yes|up
gene-LOC726980	LOC726980	uncharacterized LOC726980	yes|up
gene-LOC724790	LOC724790	39S ribosomal protein L41, mitochondrial	yes|up
gene-LOC726151	LOC726151	probable 39S ribosomal protein L49, mitochondrial	yes|up
gene-LOC551418	LOC551418	60S ribosomal protein L13a	yes|up
gene-LOC113218958	LOC113218958	superoxide dismutase [Cu-Zn], chloroplastic-like, transcript variant X2	yes|up
gene-LOC107964104	LOC107964104	uncharacterized LOC107964104	yes|up
gene-LOC724186	LOC724186	60S ribosomal protein L19	yes|up
gene-LOC409913	LOC409913	COMM domain-containing protein 4	yes|up
gene-LOC724188	LOC724188	protein transport protein Sec61 subunit beta	yes|up
gene-LOC412642	LOC412642	UPF0428 protein CXorf56 homolog, transcript variant X1	yes|up
gene-LOC724170	LOC724170	DNA polymerase beta-like	yes|up
gene-CYTB	CYTB	cytochrome b	yes|up
gene-LOC107965350	LOC107965350	uncharacterized LOC107965350	yes|up
gene-LOC411697	LOC411697	short-chain specific acyl-CoA dehydrogenase, mitochondrial	yes|up
gene-LOC552726	LOC552726	40S ribosomal protein S18	yes|up
gene-LOC107964405	LOC107964405	uncharacterized LOC107964405	yes|up
gene-LOC725580	LOC725580	protein SREK1IP1	yes|up
gene-LOC725583	LOC725583	bridging integrator 3	yes|up
gene-LOC725584	LOC725584	TBC1 domain family member 7	yes|up
gene-LOC113219086	LOC113219086	uncharacterized LOC113219086, transcript variant X1	yes|up
gene-LOC409599	LOC409599	60S ribosomal protein L35a, transcript variant X2	yes|up
gene-LOC726498	LOC726498	mitochondrial import inner membrane translocase subunit Tim8	yes|up
gene-LOC725615	LOC725615	serine/threonine-protein kinase RIO3, transcript variant X2	yes|up
gene-LOC552732	LOC552732	alpha-ketoglutarate-dependent dioxygenase alkB homolog 6	yes|up
gene-LOC409698	LOC409698	probable cardiolipin synthase (CMP-forming)	yes|up
gene-LOC552807	LOC552807	prefoldin subunit 6, transcript variant X1	yes|up
gene-LOC552809	LOC552809	cytochrome c oxidase subunit NDUFA4	yes|up
gene-LOC552097	LOC552097	39S ribosomal protein L14, mitochondrial	yes|up
gene-LOC552152	LOC552152	28S ribosomal protein S24, mitochondrial	yes|up
gene-LOC552654	LOC552654	proteasome subunit alpha type-1	yes|up
gene-LOC409327	LOC409327	uncharacterized LOC409327, transcript variant X1	yes|up
gene-LOC413874	LOC413874	probable ATP-dependent RNA helicase DDX31, transcript variant X2	yes|up
gene-LOC100577693	LOC100577693	uncharacterized LOC100577693	yes|up
gene-LOC724329	LOC724329	dnaJ homolog subfamily C member 24	yes|up
gene-LOC552479	LOC552479	protein draper, transcript variant X1	yes|down
gene-LOC552573	LOC552573	oxysterol-binding protein-related protein 8, transcript variant X3	yes|down
gene-LOC409137	LOC409137	MAP kinase-activating death domain protein, transcript variant X2	yes|down
gene-LOC409131	LOC409131	monocarboxylate transporter 12	yes|down
gene-LOC409034	LOC409034	uncharacterized LOC409034	yes|down
gene-LOC413377	LOC413377	PHD finger protein rhinoceros, transcript variant X8	yes|down
gene-LOC408749	LOC408749	ubiquitin-protein ligase E3B, transcript variant X1	yes|down
gene-LOC100578529	LOC100578529	zinc finger protein 701, transcript variant X2	yes|down
gene-LOC552370	LOC552370	neurofibromin	yes|down
gene-LOC552375	LOC552375	NPC intracellular cholesterol transporter 1, transcript variant X1	yes|down
gene-LOC410417	LOC410417	receptor-type tyrosine-protein phosphatase kappa	yes|down
gene-LOC551071	LOC551071	bromodomain adjacent to zinc finger domain protein 2B, transcript variant X5	yes|down
gene-LOC408734	LOC408734	succinate dehydrogenase [ubiquinone] flavoprotein subunit, mitochondrial, transcript variant X1	yes|down
gene-LOC102656019	LOC102656019	uncharacterized LOC102656019	yes|down
gene-LOC411534	LOC411534	circadian locomoter output cycles protein kaput, transcript variant X1	yes|down
gene-LOC408888	LOC408888	leucine-rich repeats and immunoglobulin-like domains protein 1	yes|down
gene-LOC102655072	LOC102655072	microtubule-associated protein futsch-like, transcript variant X1	yes|down
gene-LOC100576908	LOC100576908	polycomb protein Asx, transcript variant X1	yes|down
gene-LOC726215	LOC726215	uncharacterized LOC726215	yes|down
gene-LOC100578826	LOC100578826	protein strawberry notch-like	yes|down
gene-LOC409483	LOC409483	protein lin-54 homolog, transcript variant X2	yes|down
gene-LOC410958	LOC410958	ubiquitin-like modifier-activating enzyme 1	yes|down
gene-LOC727460	LOC727460	FERM domain-containing protein 5, transcript variant X1	yes|down
gene-LOC408958	LOC408958	nucleolar protein 4-like, transcript variant X1	yes|down
gene-LOC726441	LOC726441	uncharacterized LOC726441	yes|down
gene-LOC551881	LOC551881	ATP-dependent helicase brm, transcript variant X2	yes|down
gene-LOC410793	LOC410793	uncharacterized LOC410793	yes|down
gene-LOC410910	LOC410910	serine/threonine-protein kinase GA29083, transcript variant X1	yes|down
gene-LOC102655356	LOC102655356	thyrotropin-releasing hormone receptor	yes|down
gene-LOC725923	LOC725923	serine/threonine-protein kinase N, transcript variant X1	yes|down
gene-LOC413577	LOC413577	serine/threonine-protein kinase 32B, transcript variant X1	yes|down
gene-LOC727168	LOC727168	1,4-alpha-glucan-branching enzyme, transcript variant X1	yes|down
gene-LOC409923	LOC409923	leishmanolysin-like peptidase, transcript variant X1	yes|down
gene-LOC100577198	LOC100577198	uncharacterized LOC100577198, transcript variant X1	yes|down
gene-LOC409512	LOC409512	neural/ectodermal development factor IMP-L2, transcript variant X1	yes|down
gene-LOC409515	LOC409515	long-chain-fatty-acid--CoA ligase 4, transcript variant X1	yes|down
gene-LOC100577766	LOC100577766	uncharacterized LOC100577766	yes|down
gene-LOC550724	LOC550724	3-hydroxy-3-methylglutaryl-coenzyme A reductase, transcript variant X1	yes|down
gene-LOC409456	LOC409456	AT-rich interactive domain-containing protein 4B, transcript variant X1	yes|down
gene-LOC100577769	LOC100577769	uncharacterized LOC100577769	yes|down
gene-LOC412143	LOC412143	rho guanine nucleotide exchange factor 18, transcript variant X1	yes|down
gene-LOC409851	LOC409851	amphiphysin, transcript variant X1	yes|down
gene-LOC409852	LOC409852	transcription factor SPT20 homolog	yes|down
gene-LOC410178	LOC410178	disks large homolog 5, transcript variant X2	yes|down
gene-LOC410171	LOC410171	filamin-A, transcript variant X1	yes|down
gene-LOC410175	LOC410175	F-box/LRR-repeat protein 14	yes|down
gene-LOC413146	LOC413146	regulator of nonsense transcripts 2	yes|down
gene-LOC413789	LOC413789	elongation of very long chain fatty acids protein AAEL008004	yes|down
gene-LOC552814	LOC552814	activating signal cointegrator 1 complex subunit 3, transcript variant X3	yes|down
gene-LOC552818	LOC552818	wolframin, transcript variant X1	yes|down
gene-LOC724619	LOC724619	multiple inositol polyphosphate phosphatase 1, transcript variant X1	yes|down
gene-LOC724535	LOC724535	uncharacterized LOC724535, transcript variant X1	yes|down
gene-LOC100577530	LOC100577530	uncharacterized LOC100577530, transcript variant X1	yes|down
gene-LOC550828	LOC550828	elongation of very long chain fatty acids protein AAEL008004	yes|down
gene-LOC550829	LOC550829	DNA-directed RNA polymerase II subunit RPB1	yes|down
gene-LOC725480	LOC725480	innexin inx1	yes|down
gene-LOC409332	LOC409332	ubiquitin carboxyl-terminal hydrolase 7, transcript variant X1	yes|down
gene-LOC409337	LOC409337	zinc finger MIZ domain-containing protein 1, transcript variant X1	yes|down
gene-LOC409336	LOC409336	sialin	yes|down
gene-LOC412398	LOC412398	macoilin-1, transcript variant X2	yes|down
gene-LOC412563	LOC412563	dihydroxyacetone phosphate acyltransferase	yes|down
gene-LOC725130	LOC725130	uncharacterized LOC725130, transcript variant X2	yes|down
gene-LOC412406	LOC412406	PH-interacting protein	yes|down
gene-LOC412401	LOC412401	lipophorin receptor, transcript variant X1	yes|down
gene-LOC100578227	LOC100578227	uncharacterized LOC100578227	yes|down
gene-LOC100577905	LOC100577905	probable serine/threonine-protein kinase DDB_G0282963, transcript variant X2	yes|down
gene-LOC412762	LOC412762	heparan-sulfate 6-O-sulfotransferase 1-B	yes|down
gene-LOC412763	LOC412763	cardiomyopathy-associated protein 5, transcript variant X3	yes|down
gene-Or115	Or115	odorant receptor 115	yes|down
gene-LOC409144	LOC409144	H(+)/Cl(-) exchange transporter 3, transcript variant X2	yes|down
gene-LOC107963996	LOC107963996	leucine-rich repeat-containing protein 70	yes|down
gene-LOC408435	LOC408435	POU domain, class 6, transcription factor 2, transcript variant X1	yes|down
gene-LOC552286	LOC552286	acetyl-CoA carboxylase, transcript variant X1	yes|down
gene-LOC726021	LOC726021	uncharacterized LOC726021, transcript variant X2	yes|down
gene-LOC413433	LOC413433	protein lingerer, transcript variant X3	yes|down
gene-LOC100576405	LOC100576405	AT-rich interactive domain-containing protein 5B, transcript variant X1	yes|down
gene-LOC107964400	LOC107964400	integrin alpha-8-like	yes|down
gene-LOC552048	LOC552048	flocculation protein FLO11, transcript variant X1	yes|down
gene-LOC408267	LOC408267	syntaxin-binding protein 5, transcript variant X1	yes|down
gene-LOC413210	LOC413210	cadherin-89D, transcript variant X1	yes|down
gene-LOC408649	LOC408649	trithorax group protein osa, transcript variant X1	yes|down
gene-LOC413816	LOC413816	sodium-independent sulfate anion transporter, transcript variant X1	yes|down
gene-LOC412815	LOC412815	fatty acid synthase	yes|down
gene-LOC408725	LOC408725	protein sickie	yes|down
gene-LOC408480	LOC408480	PTB domain-containing engulfment adapter protein 1, transcript variant X2	yes|down
gene-nAChRa9	nAChRa9	nicotinic acetylcholine receptor alpha9 subunit	yes|down
gene-LOC411724	LOC411724	glycerol-3-phosphate acyltransferase 1, mitochondrial, transcript variant X2	yes|down
gene-LOC410545	LOC410545	CLIP-associating protein 1-A, transcript variant X1	yes|down
gene-LOC726051	LOC726051	serine/threonine-protein kinase PLK1, transcript variant X1	yes|down
gene-LOC100578586	LOC100578586	mediator of RNA polymerase II transcription subunit 15	yes|down
gene-LOC409393	LOC409393	serine/threonine-protein kinase mTOR	yes|down
gene-LOC408898	LOC408898	uncharacterized LOC408898, transcript variant X1	yes|down
gene-LOC408897	LOC408897	nuclear receptor coactivator 6, transcript variant X1	yes|down
gene-LOC412391	LOC412391	transient receptor potential cation channel, subfamily M, member 3, transcript variant X1	yes|down
gene-LOC412968	LOC412968	putative epidermal cell surface receptor, transcript variant X1	yes|down
gene-LOC412969	LOC412969	uncharacterized LOC412969	yes|down
gene-LOC724924	LOC724924	protein FAM117B, transcript variant X1	yes|down
gene-LOC724927	LOC724927	importin-5	yes|down
gene-LOC100578696	LOC100578696	uncharacterized LOC100578696, transcript variant X1	yes|down
gene-LOC102656027	LOC102656027	uncharacterized LOC102656027	yes|down
gene-LOC408794	LOC408794	ATP-dependent RNA helicase Ddx1	yes|down
gene-LOC410718	LOC410718	puratrophin-1, transcript variant X1	yes|down
gene-LOC551140	LOC551140	signal transducing adapter molecule 1	yes|down
gene-LOC551898	LOC551898	tetraspanin-5, transcript variant X1	yes|down
gene-Eif4g	Eif4g	eukaryotic translation initiation factor 4 gamma, transcript variant X1	yes|down
gene-LOC408863	LOC408863	J domain-containing protein, transcript variant X1	yes|down
gene-LOC726476	LOC726476	alpha-1,6-mannosyl-glycoprotein 2-beta-N-acetylglucosaminyltransferase, transcript variant X1	yes|down
gene-LOC412243	LOC412243	protein split ends, transcript variant X1	yes|down
gene-LOC726053	LOC726053	EH domain-binding protein 1, transcript variant X1	yes|down
gene-LOC410805	LOC410805	open rectifier potassium channel protein 1, transcript variant X3	yes|down
gene-LOC410809	LOC410809	protein pygopus	yes|down
gene-LOC410808	LOC410808	E3 ubiquitin-protein ligase Siah1, transcript variant X1	yes|down
gene-LOC411181	LOC411181	sodium- and chloride-dependent glycine transporter 1, transcript variant X2	yes|down
gene-LOC410270	LOC410270	acetylcholinesterase, transcript variant X1	yes|down
gene-LOC413914	LOC413914	carbohydrate sulfotransferase 11, transcript variant X1	yes|down
gene-LOC413440	LOC413440	protein kibra, transcript variant X2	yes|down
gene-LOC551801	LOC551801	host cell factor 1, transcript variant X2	yes|down
gene-LOC551805	LOC551805	phospholipase B1, membrane-associated	yes|down
gene-LOC113218830	LOC113218830	UDP-glucuronosyltransferase 2B17-like	yes|down
gene-LOC727150	LOC727150	uncharacterized LOC727150, transcript variant X1	yes|down
gene-LOC412799	LOC412799	moesin/ezrin/radixin homolog 1, transcript variant X1	yes|down
gene-LOC724282	LOC724282	homeobox protein orthopedia	yes|down
gene-LOC724113	LOC724113	uncharacterized LOC724113	yes|down
gene-LOC412091	LOC412091	A disintegrin and metalloproteinase with thrombospondin motifs 9, transcript variant X3	yes|down
gene-LOC412092	LOC412092	myosin heavy chain, non-muscle, transcript variant X1	yes|down
gene-LOC102654480	LOC102654480	uncharacterized LOC102654480	yes|down
gene-LOC409782	LOC409782	pikachurin, transcript variant X2	yes|down
gene-LOC409783	LOC409783	uncharacterized LOC409783, transcript variant X1	yes|down
gene-LOC409786	LOC409786	jazigo, transcript variant X1	yes|down
gene-Mir6037	Mir6037	microRNA 6037	yes|down
gene-LOC107965233	LOC107965233	tetratricopeptide repeat protein 39C-like, transcript variant X1	yes|down
gene-LOC410399	LOC410399	protein bowel	yes|down
gene-LOC408351	LOC408351	serine-rich adhesin for platelets, transcript variant X1	yes|down
gene-LOC100577525	LOC100577525	synergin gamma	yes|down
gene-LOC409658	LOC409658	uncharacterized LOC409658, transcript variant X1	yes|down
gene-LOC410092	LOC410092	dual oxidase maturation factor 1	yes|down
gene-LOC725081	LOC725081	segmentation protein cap'n'collar, transcript variant X1	yes|down
gene-LOC412471	LOC412471	activin receptor type-2A, transcript variant X1	yes|down
gene-LOC725068	LOC725068	dynein heavy chain, cytoplasmic, transcript variant X1	yes|down
gene-LOC410489	LOC410489	myosin-IIIb, transcript variant X1	yes|down
gene-LOC410245	LOC410245	urokinase-type plasminogen activator	yes|down
gene-CPR5	CPR5	cuticular protein 5	yes|down
gene-Usp	Usp	ultraspiracle, transcript variant X1	yes|down
gene-LOC725462	LOC725462	vesicular glutamate transporter 2.1, transcript variant X1	yes|down
gene-LOC412503	LOC412503	mitochondrial dicarboxylate carrier, transcript variant X1	yes|down
gene-LOC107963982	LOC107963982	protein tweety, transcript variant X1	yes|down
gene-LOC107963964	LOC107963964	uncharacterized LOC107963964, transcript variant X2	yes|down
gene-LOC411124	LOC411124	phosphoinositide 3-kinase adapter protein 1, transcript variant X1	yes|down
gene-LOC410134	LOC410134	blood vessel epicardial substance, transcript variant X3	yes|down
gene-LOC552193	LOC552193	proton-coupled amino acid transporter-like protein CG1139	yes|down
gene-LOC552062	LOC552062	protein argonaute-2, transcript variant X1	yes|down
gene-nAChRb2	nAChRb2	nicotinic acetylcholine receptor beta2 subunit	yes|down
gene-LOC410658	LOC410658	LIM/homeobox protein Lhx3, transcript variant X2	yes|down
gene-LOC408920	LOC408920	long-chain fatty acid transport protein 4	yes|down
gene-LOC552221	LOC552221	F-BAR domain only protein 2, transcript variant X1	yes|down
gene-LOC408395	LOC408395	venom carboxylesterase-6-like, transcript variant X2	yes|down
gene-LOC100578597	LOC100578597	putative uncharacterized protein DDB_G0282133, transcript variant X1	yes|down
gene-LOC412890	LOC412890	A disintegrin and metalloproteinase with thrombospondin motifs 3	yes|down
gene-LOC551656	LOC551656	DNA translocase FtsK-like	yes|down
gene-LOC412976	LOC412976	brachyury protein	yes|down
gene-LOC412876	LOC412876	pyruvate carboxylase, mitochondrial, transcript variant X1	yes|down
gene-LOC411630	LOC411630	ribosomal protein S6 kinase alpha-5, transcript variant X1	yes|down
gene-LOC410887	LOC410887	myotubularin-related protein 13, transcript variant X2	yes|down
gene-LOC724832	LOC724832	innexin inx2	yes|down
gene-LOC724830	LOC724830	uncharacterized LOC724830, transcript variant X1	yes|down
gene-Ac3	Ac3	adenylate cyclase 3	yes|down
gene-osp	osp	outspread, transcript variant X1	yes|down
gene-LOC100577739	LOC100577739	telomere-associated protein RIF1-like	yes|down
gene-LOC413994	LOC413994	calcium-activated potassium channel slowpoke, transcript variant X2	yes|down
gene-LOC413995	LOC413995	sensory neuron membrane protein 1, transcript variant X1	yes|down
gene-LOC113219396	LOC113219396	leucine-rich repeat serine/threonine-protein kinase 1	yes|down
gene-LOC551232	LOC551232	probable nuclear hormone receptor HR38	yes|down
gene-LOC113219003	LOC113219003	elongation of very long chain fatty acids protein 6-like	yes|down
gene-LOC412371	LOC412371	CCR4-NOT transcription complex subunit 1, transcript variant X1	yes|down
gene-LOC411939	LOC411939	guanine nucleotide exchange factor subunit Rich, transcript variant X1	yes|down
gene-LOC408970	LOC408970	flocculation protein FLO11, transcript variant X1	yes|down
gene-LOC727399	LOC727399	protein numb, transcript variant X1	yes|down
gene-LOC408983	LOC408983	protein transport protein Sec23A, transcript variant X1	yes|down
gene-LOC406147	LOC406147	short-chain dehydrogenase/reductase, transcript variant X1	yes|down
gene-LOC412017	LOC412017	etoposide-induced protein 2.4, transcript variant X1	yes|down
gene-LOC100578888	LOC100578888	zinc finger protein 808	yes|down
gene-LOC410825	LOC410825	leucine-rich repeat and immunoglobulin-like domain-containing nogo receptor-interacting protein 3	yes|down
gene-LOC550686	LOC550686	ATP-citrate synthase, transcript variant X1	yes|down
gene-LOC413906	LOC413906	monocarboxylate transporter 10, transcript variant X1	yes|down
gene-LOC726419	LOC726419	beta-1,3-galactosyltransferase	yes|down
gene-LOC410905	LOC410905	sodium/potassium-transporting ATPase subunit beta-2	yes|down
gene-LOC409435	LOC409435	phosphatidylinositol-binding clathrin assembly protein LAP, transcript variant X1	yes|down
gene-LOC100577030	LOC100577030	QRFP-like peptide receptor, transcript variant X1	yes|down
gene-LOC412646	LOC412646	uncharacterized LOC412646, transcript variant X1	yes|down
gene-Tret1	Tret1	trehalose transporter 1, transcript variant X1	yes|down
gene-LOC412161	LOC412161	broad-complex core protein isoforms 1/2/3/4/5, transcript variant X1	yes|down
gene-LOC412166	LOC412166	acyl-CoA Delta(11) desaturase, transcript variant X2	yes|down
gene-LOC413427	LOC413427	uncharacterized LOC413427, transcript variant X1	yes|down
gene-LOC100578059	LOC100578059	vasorin, transcript variant X1	yes|down
gene-LOC409228	LOC409228	scavenger receptor class B member 1, transcript variant X1	yes|down
gene-LOC409543	LOC409543	importin subunit alpha-7	yes|down
gene-LOC409893	LOC409893	protein alan shepard, transcript variant X1	yes|down
gene-LOC725899	LOC725899	alpha-N-acetylgalactosaminidase, transcript variant X1	yes|down
gene-LOC413763	LOC413763	hydroxymethylglutaryl-CoA synthase 1, transcript variant X1	yes|down
gene-LOC413314	LOC413314	neuronal cell adhesion molecule, transcript variant X1	yes|down
gene-LOC724389	LOC724389	calcium/calmodulin-dependent 3',5'-cyclic nucleotide phosphodiesterase 1C, transcript variant X1	yes|down
gene-LOC724552	LOC724552	elongation of very long chain fatty acids protein AAEL008004	yes|down
gene-NOS	NOS	nitric oxide synthase	yes|down
gene-LOC410127	LOC410127	rho guanine nucleotide exchange factor 11, transcript variant X2	yes|down
gene-LOC725093	LOC725093	phosphofurin acidic cluster sorting protein 2, transcript variant X1	yes|down
gene-LOC410083	LOC410083	membrane-associated guanylate kinase, WW and PDZ domain-containing protein 1, transcript variant X2	yes|down
gene-LOC725098	LOC725098	tight junction protein ZO-2, transcript variant X1	yes|down
gene-LOC725156	LOC725156	proteasome adapter and scaffold protein ECM29	yes|down
gene-LOC725799	LOC725799	uncharacterized LOC725799, transcript variant X1	yes|down
gene-LOC413699	LOC413699	ubiquitin thioesterase trabid, transcript variant X2	yes|down
gene-LOC412741	LOC412741	manganese-transporting ATPase 13A1	yes|down
gene-LOC409795	LOC409795	telomerase-binding protein EST1A, transcript variant X1	yes|down
gene-LOC410233	LOC410233	extracellular sulfatase SULF-1 homolog, transcript variant X4	yes|down
gene-LOC552697	LOC552697	zinc transporter foi, transcript variant X1	yes|down
gene-LOC413346	LOC413346	endoglucanase E-4	yes|down
gene-LOC414032	LOC414032	tubulin polyglutamylase TTLL5, transcript variant X1	yes|down
gene-LOC413025	LOC413025	peroxidasin, transcript variant X1	yes|down
gene-LOC413029	LOC413029	serine/threonine-protein kinase OSR1, transcript variant X1	yes|down
gene-LOC100578207	LOC100578207	pickpocket protein 19	yes|down
gene-LOC725254	LOC725254	endothelial zinc finger protein induced by tumor necrosis factor alpha	yes|down
gene-LOC410509	LOC410509	mucin-2, transcript variant X1	yes|down
gene-LOC413331	LOC413331	DENN domain-containing protein 4C, transcript variant X1	yes|down
gene-LOC408661	LOC408661	uncharacterized LOC408661, transcript variant X1	yes|down
gene-LOC408706	LOC408706	heat shock protein 70Cb ortholog, transcript variant X1	yes|down
gene-LOC410642	LOC410642	homeobox protein abdominal-B, transcript variant X1	yes|down
gene-LOC411744	LOC411744	spectrin beta chain, transcript variant X2	yes|down
gene-LOC107964349	LOC107964349	leucine-rich repeat protein soc-2 homolog	yes|down
gene-LOC408562	LOC408562	uncharacterized LOC408562, transcript variant X1	yes|down
gene-LOC411602	LOC411602	dynein heavy chain 6, axonemal, transcript variant X1	yes|down
gene-LOC412865	LOC412865	collagen alpha-2(IX) chain, transcript variant X1	yes|down
gene-LOC410734	LOC410734	glucose dehydrogenase [FAD, quinone]	yes|down
gene-LOC412863	LOC412863	histone demethylase UTY	yes|down
gene-LOC410637	LOC410637	nuclear receptor coactivator 3, transcript variant X1	yes|down
gene-LOC726814	LOC726814	solute carrier family 2, facilitated glucose transporter member 1, transcript variant X1	yes|down
gene-LOC551735	LOC551735	fibrosin-1-like protein, transcript variant X1	yes|down
gene-LOC726790	LOC726790	uncharacterized LOC726790, transcript variant X1	yes|down
gene-LOC100576709	LOC100576709	mitogen-activated protein kinase-binding protein 1, transcript variant X3	yes|down
gene-LOC551631	LOC551631	dihydrolipoyllysine-residue acetyltransferase component of pyruvate dehydrogenase complex, mitochondrial	yes|down
gene-LOC410829	LOC410829	uncharacterized LOC410829, transcript variant X2	yes|down
gene-LOC724959	LOC724959	WASH complex subunit 2	yes|down
gene-LOC408961	LOC408961	apolipophorins	yes|down
gene-LOC412260	LOC412260	serine/threonine-protein kinase SIK3-like, transcript variant X1	yes|down
gene-LOC411923	LOC411923	alanine--tRNA ligase, cytoplasmic, transcript variant X1	yes|down
gene-LOC102655120	LOC102655120	hepatocyte nuclear factor 4-gamma, transcript variant X1	yes|down
gene-LOC724951	LOC724951	1-acyl-sn-glycerol-3-phosphate acyltransferase beta, transcript variant X1	yes|down
gene-LOC726251	LOC726251	uncharacterized LOC726251, transcript variant X3	yes|down
gene-LOC726254	LOC726254	E3 ubiquitin-protein ligase HECTD1, transcript variant X2	yes|down
gene-LOC409780	LOC409780	CUGBP Elav-like family member 2, transcript variant X1	yes|down
gene-LOC412002	LOC412002	E3 ubiquitin-protein ligase Ubr3, transcript variant X3	yes|down
gene-LOC552700	LOC552700	cullin-3, transcript variant X1	yes|down
gene-Amih	Amih	hyperpolarization-activated ion channel, transcript variant X9	yes|down
gene-LOC551826	LOC551826	bromodomain-containing protein 2, transcript variant X1	yes|down
gene-LOC550695	LOC550695	carnitine O-palmitoyltransferase 1, liver isoform, transcript variant X1	yes|down
gene-LOC107964022	LOC107964022	ran-binding protein 9, transcript variant X3	yes|down
gene-LOC411850	LOC411850	protein PAT1 homolog 1, transcript variant X1	yes|down
gene-LOC726952	LOC726952	ER degradation-enhancing alpha-mannosidase-like protein 2	yes|down
gene-LOC726407	LOC726407	uncharacterized LOC726407	yes|down
gene-LOC410852	LOC410852	protein Fe65 homolog, transcript variant X2	yes|down
gene-LOC411991	LOC411991	BTB/POZ domain-containing protein 7, transcript variant X1	yes|down
gene-LOC100577002	LOC100577002	multiple inositol polyphosphate phosphatase 1	yes|down
gene-LOC100577135	LOC100577135	protein amnionless	yes|down
gene-Dll	Dll	distal-less, transcript variant X1	yes|down
gene-LOC410009	LOC410009	cadherin-related tumor suppressor, transcript variant X1	yes|down
gene-LOC409390	LOC409390	cAMP-dependent protein kinase type II regulatory subunit, transcript variant X1	yes|down
gene-LOC409554	LOC409554	intersectin-1, transcript variant X1	yes|down
gene-LOC413616	LOC413616	tyrosine-protein kinase transmembrane receptor Ror, transcript variant X2	yes|down
gene-LOC725864	LOC725864	zinc finger CCHC domain-containing protein 2, transcript variant X1	yes|down
gene-LOC409952	LOC409952	uncharacterized LOC409952, transcript variant X1	yes|down
gene-LOC409085	LOC409085	guanine nucleotide exchange factor for Rab-3A, transcript variant X3	yes|down
gene-LOC412598	LOC412598	transmembrane protein 268, transcript variant X1	yes|down
gene-LOC725662	LOC725662	uncharacterized LOC725662, transcript variant X1	yes|down
gene-LOC725788	LOC725788	plexin domain-containing protein 2, transcript variant X1	yes|down
gene-LOC724366	LOC724366	ras-related protein Rap-2a	yes|down
gene-LOC724242	LOC724242	protein neuralized, transcript variant X1	yes|down
gene-LOC100578461	LOC100578461	uncharacterized LOC100578461, transcript variant X2	yes|down
gene-LOC725366	LOC725366	anosmin-1, transcript variant X1	yes|down
gene-LOC411212	LOC411212	discoidin domain-containing receptor 2	yes|down
gene-LOC409077	LOC409077	aminopeptidase N	yes|down
gene-LOC409370	LOC409370	brefeldin A-inhibited guanine nucleotide-exchange protein 1	yes|down
gene-LOC414021	LOC414021	uncharacterized LOC414021, transcript variant X3	yes|down
gene-LOC410187	LOC410187	esterase E4	yes|down
gene-LOC413032	LOC413032	tankyrase, transcript variant X1	yes|down
gene-LOC724568	LOC724568	calpain-C, transcript variant X1	yes|down
gene-LOC724569	LOC724569	uncharacterized LOC724569	yes|down
gene-LOC552585	LOC552585	uncharacterized LOC552585	yes|down
gene-Vhdl	Vhdl	larval-specific very high density lipoprotein	yes|down
gene-LOC410456	LOC410456	uncharacterized LOC410456, transcript variant X1	yes|down
gene-LOC409108	LOC409108	uncharacterized LOC409108, transcript variant X1	yes|down
gene-LOC413242	LOC413242	bifunctional heparan sulfate N-deacetylase/N-sulfotransferase, transcript variant X2	yes|down
gene-LOC413248	LOC413248	uncharacterized LOC413248, transcript variant X1	yes|down
gene-LOC408774	LOC408774	lysosomal-trafficking regulator, transcript variant X1	yes|down
gene-LOC102656294	LOC102656294	uncharacterized LOC102656294	yes|down
gene-LOC410867	LOC410867	uncharacterized LOC410867	yes|down
gene-LOC411079	LOC411079	protein grainyhead, transcript variant X3	yes|down
gene-LOC413021	LOC413021	papilin, transcript variant X2	yes|down
gene-LOC408607	LOC408607	SEC23-interacting protein, transcript variant X1	yes|down
gene-LOC410743	LOC410743	glucose dehydrogenase [FAD, quinone]	yes|down
gene-LOC726392	LOC726392	sodium-independent sulfate anion transporter, transcript variant X1	yes|down
gene-LOC408354	LOC408354	nuclear factor of activated T-cells 5, transcript variant X1	yes|down
gene-LOC410745	LOC410745	glucose dehydrogenase [FAD, quinone], transcript variant X1	yes|down
gene-LOC409715	LOC409715	bumetanide-sensitive sodium-(potassium)-chloride cotransporter, transcript variant X2	yes|down
gene-LOC100578705	LOC100578705	uncharacterized LOC100578705, transcript variant X1	yes|down
gene-LOC551214	LOC551214	uncharacterized LOC551214, transcript variant X1	yes|down
gene-LOC551744	LOC551744	phospholipase ABHD3, transcript variant X1	yes|down
gene-Nipped-B	Nipped-B	nipped-B protein	yes|down
gene-LOC411466	LOC411466	histone-lysine N-methyltransferase 2C, transcript variant X4	yes|down
gene-LOC551620	LOC551620	pre-mRNA-processing-splicing factor 8, transcript variant X2	yes|down
gene-LOC551623	LOC551623	nucleolysin TIAR, transcript variant X4	yes|down
gene-LOC410990	LOC410990	nucleolar protein 9	yes|down
gene-LOC727235	LOC727235	protein enabled, transcript variant X1	yes|down
gene-LOC408911	LOC408911	ubiquitin carboxyl-terminal hydrolase 47, transcript variant X1	yes|down
gene-LOC727622	LOC727622	probable aspartate aminotransferase, cytoplasmic	yes|down
gene-LOC726241	LOC726241	tudor domain-containing protein 7, transcript variant X1	yes|down
gene-LOC410694	LOC410694	transcription factor collier, transcript variant X1	yes|down
gene-LOC408900	LOC408900	tyrosine-protein phosphatase non-receptor type 61F	yes|down
gene-LOC113219054	LOC113219054	uncharacterized LOC113219054	yes|down
gene-LOC408827	LOC408827	carbonic anhydrase 1	yes|down
gene-LOC408824	LOC408824	immunoglobulin-like and fibronectin type III domain containing 14, transcript variant X2	yes|down
gene-LOC102655392	LOC102655392	MDS1 and EVI1 complex locus protein EVI1-A-like	yes|down
gene-LOC411864	LOC411864	chaoptin	yes|down
gene-LOC410967	LOC410967	ABC transporter G family member 22, transcript variant X1	yes|down
gene-LOC411983	LOC411983	putative fatty acyl-CoA reductase, transcript variant X2	yes|down
gene-LOC412665	LOC412665	zinc finger protein Pegasus	yes|down
gene-LOC412101	LOC412101	uncharacterized LOC412101, transcript variant X1	yes|down
gene-LOC413409	LOC413409	cytoplasmic dynein 1 intermediate chain, transcript variant X1	yes|down
gene-LOC551848	LOC551848	protocadherin-like wing polarity protein stan, transcript variant X1	yes|down
gene-LOC113218674	LOC113218674	uncharacterized LOC113218674	yes|down
gene-LOC409242	LOC409242	protein PRRC2C, transcript variant X1	yes|down
gene-LOC413620	LOC413620	uncharacterized LOC413620, transcript variant X2	yes|down
gene-LOC550716	LOC550716	clathrin heavy chain	yes|down
gene-LOC408358	LOC408358	RB1-inducible coiled-coil protein 1, transcript variant X1	yes|down
gene-LOC725706	LOC725706	putative mediator of RNA polymerase II transcription subunit 26, transcript variant X2	yes|down
gene-LOC411612	LOC411612	protein virilizer	yes|down
gene-LOC724652	LOC724652	uncharacterized LOC724652, transcript variant X1	yes|down
gene-LOC724799	LOC724799	(E3-independent) E2 ubiquitin-conjugating enzyme UBE2O, transcript variant X2	yes|down
gene-LOC725878	LOC725878	protein held out wings, transcript variant X1	yes|down
gene-LOC724159	LOC724159	histone acetyltransferase KAT6B, transcript variant X1	yes|down
gene-LOC725680	LOC725680	vesicle-fusing ATPase 1	yes|down
gene-LOC409666	LOC409666	ABC transporter G family member 20, transcript variant X1	yes|down
gene-LOC410109	LOC410109	ubiquitin carboxyl-terminal hydrolase 34	yes|down
gene-LOC409983	LOC409983	ankyrin repeat domain-containing protein 17, transcript variant X1	yes|down
gene-LOC413132	LOC413132	uncharacterized LOC413132	yes|down
gene-LOC725179	LOC725179	inositol hexakisphosphate and diphosphoinositol-pentakisphosphate kinase 2, transcript variant X1	yes|down
gene-LOC412722	LOC412722	protein singed, transcript variant X1	yes|down
gene-LOC724270	LOC724270	crustacean hyperglycemic hormones, transcript variant X1	yes|down
gene-LOC411182	LOC411182	ubiquitin-protein ligase E3A, transcript variant X1	yes|down
gene-LOC725051	LOC725051	multidrug resistance-associated protein 4, transcript variant X1	yes|down
gene-LOC552523	LOC552523	L-threonine ammonia-lyase, transcript variant X1	yes|down
gene-LOC725192	LOC725192	major facilitator superfamily domain-containing protein 6-A, transcript variant X1	yes|down
gene-LOC411347	LOC411347	peripheral plasma membrane protein CASK, transcript variant X3	yes|down
gene-LOC411348	LOC411348	thyroid receptor-interacting protein 11, transcript variant X1	yes|down
gene-LOC727528	LOC727528	zinc finger BED domain-containing protein 1	yes|down
gene-LOC410191	LOC410191	ring canal kelch homolog, transcript variant X3	yes|down
gene-LOC413001	LOC413001	extended synaptotagmin-like protein 2, transcript variant X1	yes|down
gene-LOC100578253	LOC100578253	Golgi integral membrane protein 4, transcript variant X3	yes|down
gene-LOC552002	LOC552002	uncharacterized LOC552002, transcript variant X2	yes|down
gene-LOC410369	LOC410369	platelet binding protein GspB	yes|down
gene-LOC409119	LOC409119	REST corepressor 3, transcript variant X1	yes|down
gene-LOC410446	LOC410446	uncharacterized LOC410446	yes|down
gene-LOC550886	LOC550886	atlastin	yes|down
gene-LOC725422	LOC725422	box A-binding factor, transcript variant X1	yes|down
gene-C1q-VP	C1q-VP	C1q-like venom protein, transcript variant X1	yes|down
gene-LOC408444	LOC408444	unconventional myosin-XV, transcript variant X1	yes|down
gene-LOC726159	LOC726159	transportin-3, transcript variant X1	yes|down
gene-LOC726158	LOC726158	glutathione hydrolase 1 proenzyme, transcript variant X1	yes|down
gene-LOC100576438	LOC100576438	uncharacterized LOC100576438, transcript variant X1	yes|down
gene-Vg	Vg	vitellogenin	yes|down
gene-LOC408991	LOC408991	glutaminase kidney isoform, mitochondrial, transcript variant X1	yes|down
gene-LOC408996	LOC408996	1-phosphatidylinositol 4,5-bisphosphate phosphodiesterase, transcript variant X1	yes|down
gene-LOC408347	LOC408347	putative uncharacterized protein DDB_G0277255, transcript variant X1	yes|down
gene-LOC100576222	LOC100576222	heart- and neural crest derivatives-expressed protein 1, transcript variant X2	yes|down
gene-LOC100576383	LOC100576383	mannosyl-oligosaccharide 1,2-alpha-mannosidase IA, transcript variant X1	yes|down
gene-LOC102656074	LOC102656074	reticulon-1-A, transcript variant X1	yes|down
gene-LOC408618	LOC408618	furin-like protease 2, transcript variant X1	yes|down
gene-LOC100576384	LOC100576384	tyrosine-protein phosphatase 10D, transcript variant X1	yes|down
gene-LOC411714	LOC411714	uncharacterized protein C05D11.1, transcript variant X1	yes|down
gene-LOC411712	LOC411712	embryonic polarity protein dorsal, transcript variant X2	yes|down
gene-LOC411068	LOC411068	kinesin 4A, transcript variant X4	yes|down
gene-LOC100576646	LOC100576646	dihydrolipoyllysine-residue acetyltransferase component of pyruvate dehydrogenase complex, mitochondrial	yes|down
gene-LOC551614	LOC551614	calpain-D, transcript variant X1	yes|down
gene-LOC411476	LOC411476	la-related protein 4, transcript variant X2	yes|down
gene-LOC102655153	LOC102655153	facilitated trehalose transporter Tret1-like	yes|down
gene-LOC551591	LOC551591	carboxy-terminal domain RNA polymerase II polypeptide A small phosphatase 1, transcript variant X1	yes|down
gene-LOC411577	LOC411577	protein argonaute-2	yes|down
gene-LOC724977	LOC724977	partitioning defective protein 6, transcript variant X1	yes|down
gene-LOC724976	LOC724976	WD repeat-containing protein 26, transcript variant X1	yes|down
gene-LOC724973	LOC724973	focal adhesion kinase 1, transcript variant X1	yes|down
gene-LOC411906	LOC411906	histone-lysine N-methyltransferase KMT5B-B-like	yes|down
gene-LOC411673	LOC411673	dystrobrevin beta, transcript variant X1	yes|down
gene-LOC408906	LOC408906	multiple C2 and transmembrane domain-containing protein, transcript variant X1	yes|down
gene-LOC411678	LOC411678	serine/threonine-protein kinase Warts, transcript variant X1	yes|down
gene-LOC726886	LOC726886	uncharacterized LOC726886	yes|down
gene-LOC726723	LOC726723	neogenin, transcript variant X1	yes|down
gene-LOC726727	LOC726727	ecotropic viral integration site 5 ortholog, transcript variant X1	yes|down
gene-LOC551113	LOC551113	delta-1-pyrroline-5-carboxylate dehydrogenase, mitochondrial	yes|down
gene-LOC551472	LOC551472	trafficking protein particle complex subunit 10, transcript variant X1	yes|down
gene-uzip	uzip	unzipped	yes|down
gene-LOC410975	LOC410975	uncharacterized LOC410975, transcript variant X3	yes|down
gene-LOC726349	LOC726349	actin-binding LIM protein 2, transcript variant X13	yes|down
gene-LOC412354	LOC412354	uncharacterized LOC412354, transcript variant X2	yes|down
gene-LOC409409	LOC409409	serine/threonine-protein kinase dyf-5, transcript variant X3	yes|down
gene-LOC411917	LOC411917	NAD-dependent protein deacetylase sirtuin-1, transcript variant X1	yes|down
gene-LOC412111	LOC412111	vigilin, transcript variant X2	yes|down
gene-LOC550799	LOC550799	DAZ-associated protein 2, transcript variant X1	yes|down
gene-LOC412051	LOC412051	palmitoyltransferase app, transcript variant X2	yes|down
gene-LOC406073	LOC406073	homeobox protein prospero, transcript variant X1	yes|down
gene-LOC412055	LOC412055	exostosin-3, transcript variant X3	yes|down
gene-LOC413410	LOC413410	IQ motif and SEC7 domain-containing protein 2, transcript variant X1	yes|down
gene-LOC412059	LOC412059	F-box only protein 11	yes|down
gene-LOC113218801	LOC113218801	uncharacterized LOC113218801	yes|down
gene-Obp3	Obp3	odorant binding protein 3, transcript variant X2	yes|down
gene-LOC410021	LOC410021	protein Skeletor, isoforms B/C, transcript variant X1	yes|down
gene-LOC409277	LOC409277	acidic phospholipase A2 PA4, transcript variant X1	yes|down
gene-LOC409273	LOC409273	midnolin-A, transcript variant X1	yes|down
gene-LOC409474	LOC409474	laminin subunit gamma-1	yes|down
gene-LOC550708	LOC550708	E3 ubiquitin-protein ligase MIB1	yes|down
gene-LOC409470	LOC409470	zinc finger protein 271, transcript variant X1	yes|down
gene-LOC413638	LOC413638	RNA-binding protein fusilli	yes|down
gene-LOC412608	LOC412608	serine/threonine-protein kinase D3, transcript variant X1	yes|down
gene-LOC724167	LOC724167	putative uncharacterized protein DDB_G0289263	yes|down
gene-LOC725697	LOC725697	protein dead ringer, transcript variant X1	yes|down
gene-LOC409753	LOC409753	RING finger protein unkempt homolog, transcript variant X1	yes|down
gene-LOC410114	LOC410114	solute carrier family 23 member 1, transcript variant X1	yes|down
gene-Mir6042	Mir6042	microRNA 6042	yes|down
gene-LOC413081	LOC413081	F-box/WD repeat-containing protein 7, transcript variant X2	yes|down
gene-LOC725591	LOC725591	protein crumbs, transcript variant X1	yes|down
gene-LOC725164	LOC725164	serine-rich adhesin for platelets, transcript variant X1	yes|down
gene-LOC412739	LOC412739	roundabout homolog 2	yes|down
gene-LOC413018	LOC413018	exportin-1, transcript variant X4	yes|down
gene-LOC409359	LOC409359	protein mini spindles, transcript variant X1	yes|down
gene-LOC724583	LOC724583	uncharacterized LOC724583, transcript variant X1	yes|down
gene-LOC725258	LOC725258	very-long-chain 3-oxoacyl-CoA reductase, transcript variant X2	yes|down
gene-LOC725118	LOC725118	tyrosine-protein phosphatase 69D	yes|down
gene-LOC412422	LOC412422	mediator of RNA polymerase II transcription subunit 1, transcript variant X1	yes|down
gene-LOC552397	LOC552397	Krueppel-like factor 6, transcript variant X1	yes|down
gene-LOC410373	LOC410373	leucine-rich repeat-containing protein 15, transcript variant X5	yes|down
gene-LOC410379	LOC410379	uncharacterized LOC410379	yes|down
gene-LOC409598	LOC409598	uncharacterized LOC409598	yes|down
gene-LOC725436	LOC725436	dmX-like protein 2, transcript variant X1	yes|down
gene-LOC413060	LOC413060	DNA-binding protein D-ETS-4, transcript variant X1	yes|down
gene-LOC724885	LOC724885	zinc finger protein 395, transcript variant X1	yes|down
gene-LOC408455	LOC408455	zinc finger protein rotund, transcript variant X1	yes|down
gene-LOC724888	LOC724888	ras association domain-containing protein 2	yes|down
gene-LOC409905	LOC409905	2-acylglycerol O-acyltransferase 1	yes|down
gene-LOC113218569	LOC113218569	sodium-coupled monocarboxylate transporter 1-like, transcript variant X2	yes|down
gene-LOC411154	LOC411154	eukaryotic translation initiation factor 4 gamma 2, transcript variant X2	yes|down
gene-LOC411155	LOC411155	teneurin-a, transcript variant X1	yes|down
gene-LOC408619	LOC408619	ubiquitin carboxyl-terminal hydrolase 3, transcript variant X1	yes|down
gene-LOC411157	LOC411157	fat-like cadherin-related tumor suppressor homolog, transcript variant X1	yes|down
gene-LOC551513	LOC551513	citron Rho-interacting kinase, transcript variant X1	yes|down
gene-LOC412288	LOC412288	WD repeat-containing protein 7, transcript variant X1	yes|down
gene-LOC412281	LOC412281	protein purity of essence, transcript variant X1	yes|down
gene-LOC413834	LOC413834	atypical protein kinase C, transcript variant X1	yes|down
gene-LOC413837	LOC413837	kinesin 3B, transcript variant X1	yes|down
gene-LOC408333	LOC408333	uncharacterized LOC408333, transcript variant X1	yes|down
gene-LOC408623	LOC408623	endophilin-A, transcript variant X2	yes|down
gene-LOC408335	LOC408335	nuclear pore complex protein Nup98-Nup96, transcript variant X1	yes|down
gene-LOC410606	LOC410606	protein Skeletor, isoforms B/C, transcript variant X2	yes|down
gene-LOC410600	LOC410600	uncharacterized LOC410600, transcript variant X1	yes|down
gene-LOC102656501	LOC102656501	zinc finger protein 2	yes|down
gene-LOC413738	LOC413738	uncharacterized LOC413738, transcript variant X1	yes|down
gene-LOC102656465	LOC102656465	guanine nucleotide-binding protein G(o) subunit alpha, transcript variant X2	yes|down
gene-LOC410506	LOC410506	uncharacterized LOC410506, transcript variant X1	yes|down
gene-LOC102654355	LOC102654355	uncharacterized LOC102654355, transcript variant X1	yes|down
gene-LOC551602	LOC551602	ras GTPase-activating protein-binding protein 2	yes|down
gene-LOC551566	LOC551566	uncharacterized LOC551566	yes|down
gene-LOC727193	LOC727193	lipase member H-A	yes|down
gene-LOC408935	LOC408935	high-affinity choline transporter 1	yes|down
gene-LOC411646	LOC411646	protein Gawky, transcript variant X1	yes|down
gene-LOC724865	LOC724865	ABC transporter G family member 20, transcript variant X2	yes|down
gene-LOC726736	LOC726736	laminin subunit beta-1, transcript variant X1	yes|down
gene-LOC726188	LOC726188	uncharacterized LOC726188, transcript variant X1	yes|down
gene-LOC551168	LOC551168	protein sidekick, transcript variant X1	yes|down
gene-LOC411897	LOC411897	phosphoglucomutase, transcript variant X1	yes|down
gene-LOC726918	LOC726918	uncharacterized LOC726918	yes|down
gene-LOC413943	LOC413943	eukaryotic peptide chain release factor GTP-binding subunit ERF3A	yes|down
gene-LOC551263	LOC551263	monocarboxylate transporter 13, transcript variant X2	yes|down
gene-LOC408808	LOC408808	prosaposin, transcript variant X1	yes|down
gene-LOC411808	LOC411808	proline dehydrogenase, mitochondrial	yes|down
gene-LOC727101	LOC727101	protein decapentaplegic	yes|down
gene-LOC408805	LOC408805	progestin and adipoQ receptor family member 3, transcript variant X1	yes|down
gene-LOC726456	LOC726456	unconventional myosin-Va, transcript variant X1	yes|down
gene-LOC412046	LOC412046	trithorax group protein osa, transcript variant X1	yes|down
gene-LOC551947	LOC551947	WD repeat and FYVE domain-containing protein 3, transcript variant X2	yes|down
gene-LOC412128	LOC412128	DENN domain-containing protein 5B, transcript variant X1	yes|down
gene-Mrjp3	Mrjp3	major royal jelly protein 3	yes|down
gene-LOC102654165	LOC102654165	transmembrane protein 132C, transcript variant X1	yes|down
gene-LOC102654166	LOC102654166	trichohyalin, transcript variant X1	yes|down
gene-LOC413543	LOC413543	sushi, von Willebrand factor type A, EGF and pentraxin domain-containing protein 1, transcript variant X1	yes|down
gene-LOC113218793	LOC113218793	uncharacterized LOC113218793, transcript variant X1	yes|down
gene-LOC413721	LOC413721	uncharacterized LOC413721, transcript variant X2	yes|down
gene-LOC724172	LOC724172	neurobeachin, transcript variant X1	yes|down
gene-LOC552729	LOC552729	neuroguidin-A-like	yes|down
gene-LOC410289	LOC410289	paraplegin	yes|down
gene-LOC410161	LOC410161	afadin, transcript variant X1	yes|down
gene-LOC413159	LOC413159	potassium channel subfamily T member 2, transcript variant X1	yes|down
gene-LOC409604	LOC409604	nostrin, transcript variant X1	yes|down
gene-LOC413152	LOC413152	LIM domain kinase 1, transcript variant X1	yes|down
gene-LOC409219	LOC409219	phospholipase A-2-activating protein	yes|down
gene-LOC100577280	LOC100577280	uncharacterized LOC100577280	yes|down
gene-LOC413653	LOC413653	uncharacterized LOC413653, transcript variant X1	yes|down
gene-LOC413793	LOC413793	enhancer of polycomb homolog 1	yes|down
gene-LOC725754	LOC725754	zinc finger protein castor homolog 1, transcript variant X4	yes|down
gene-LOC724215	LOC724215	DNA topoisomerase 2, transcript variant X1	yes|down
gene-LOC725758	LOC725758	regulator of G-protein signaling 7-binding protein A	yes|down
gene-LOC411245	LOC411245	dedicator of cytokinesis protein 7	yes|down
gene-LOC552731	LOC552731	uncharacterized protein DDB_G0290301, transcript variant X1	yes|down
gene-LOC411248	LOC411248	contactin-associated protein-like 3, transcript variant X2	yes|down
gene-LOC552657	LOC552657	phosphoribosylformylglycinamidine synthase	yes|down
gene-LOC552794	LOC552794	mediator of RNA polymerase II transcription subunit 14, transcript variant X1	yes|down
gene-LOC409041	LOC409041	transmembrane protein 115	yes|down
gene-LOC552793	LOC552793	F-box only protein 32, transcript variant X2	yes|down
gene-LOC409283	LOC409283	splicing factor, arginine/serine-rich 15	yes|down
gene-LOC408989	LOC408989	putative glycerol kinase 5	yes|down

## Sheet: Sheet2
Sheet 2. Up- and down-regulation and annotation information of DEGs in 0.0mg/L_vs_1.0mg/L
Gene_id	Gene_name	Gene_description	significant
gene-LOC100578341	LOC100578341	uncharacterized LOC100578341	yes|up
gene-Obp17	Obp17	odorant binding protein 17	yes|up
gene-LOC726107	LOC726107	probable glutamate carboxypeptidase LAMP1, transcript variant X1	yes|up
gene-LOC100576960	LOC100576960	DNA polymerase subunit gamma-2, mitochondrial	yes|up
gene-LOC107964964	LOC107964964	uncharacterized LOC107964964	yes|up
gene-LOC100576660	LOC100576660	FAD synthase, transcript variant X2	yes|up
gene-LOC113219283	LOC113219283	ATP synthase mitochondrial F1 complex assembly factor 1	yes|up
gene-LOC412227	LOC412227	protein SPT2 homolog	yes|up
gene-WRNexo	WRNexo	WRN exonuclease	yes|up
gene-LOC726216	LOC726216	exostosin-2, transcript variant X1	yes|up
gene-LOC727618	LOC727618	farnesyl pyrophosphate synthase	yes|up
gene-LOC551910	LOC551910	farnesyl pyrophosphate synthase, transcript variant X2	yes|up
gene-LOC411533	LOC411533	alpha-2-macroglobulin receptor-associated protein	yes|up
gene-LOC726569	LOC726569	mitochondrial import inner membrane translocase subunit Tim21, transcript variant X2	yes|up
gene-LOC411857	LOC411857	charged multivesicular body protein 4b, transcript variant X1	yes|up
gene-LOC113219395	LOC113219395	uncharacterized LOC113219395	yes|up
gene-LOC412131	LOC412131	kinesin 4B	yes|up
gene-LOC410547	LOC410547	pre-mRNA-splicing factor Syf2	yes|up
gene-LOC552215	LOC552215	uncharacterized LOC552215	yes|up
gene-LOC410308	LOC410308	electron transfer flavoprotein subunit beta	yes|up
gene-LOC409721	LOC409721	uncharacterized protein YER152C	yes|up
gene-LOC552716	LOC552716	metallophosphoesterase 1 homolog	yes|up
gene-LOC409637	LOC409637	60S ribosomal protein L23a	yes|up
gene-LOC412199	LOC412199	transcriptional adapter 1, transcript variant X1	yes|up
gene-LOC550966	LOC550966	RING-type E3 ubiquitin-protein ligase PPIL2	yes|up
gene-LOC413142	LOC413142	protein sarah	yes|up
gene-LOC725620	LOC725620	28S ribosomal protein S33, mitochondrial	yes|up
gene-LOC725623	LOC725623	heparanase, transcript variant X1	yes|up
gene-LOC724203	LOC724203	ribosome biogenesis protein BRX1 homolog	yes|up
gene-LOC724533	LOC724533	small nuclear ribonucleoprotein Sm D3	yes|up
gene-LOC100577539	LOC100577539	uncharacterized LOC100577539, transcript variant X2	yes|up
gene-LOC552663	LOC552663	pyridoxal kinase	yes|up
gene-LOC552780	LOC552780	ribonuclease P/MRP protein subunit POP5	yes|up
gene-Obp14	Obp14	odorant binding protein 14	yes|up
gene-LOC724449	LOC724449	protein lethal(2)essential for life	yes|up
gene-LOC726689	LOC726689	prefoldin subunit 1	yes|up
gene-LOC409140	LOC409140	elongin-C, transcript variant X1	yes|up
gene-LOC726309	LOC726309	protein artichoke	yes|up
gene-Mir9865	Mir9865	microRNA 9865	yes|up
gene-LOC100577833	LOC100577833	histone H1.2	yes|up
gene-LOC413043	LOC413043	UDP-glucuronosyltransferase 1-3	yes|up
gene-LOC107963997	LOC107963997	uncharacterized LOC107963997	yes|up
gene-LOC100576401	LOC100576401	uncharacterized LOC100576401	yes|up
gene-Eif3h	Eif3h	eukaryotic translation initiation factor 3, subunit H	yes|up
gene-LOC552364	LOC552364	gephyrin, transcript variant X1	yes|up
gene-LOC552043	LOC552043	probable dimethyladenosine transferase	yes|up
gene-LOC408799	LOC408799	40S ribosomal protein S24, transcript variant X2	yes|up
gene-LOC408314	LOC408314	uncharacterized LOC408314, transcript variant X2	yes|up
gene-LOC725330	LOC725330	DNA polymerase delta small subunit	yes|up
gene-LOC726505	LOC726505	uncharacterized LOC726505	yes|up
gene-LOC411721	LOC411721	uncharacterized LOC411721	yes|up
gene-LOC100576976	LOC100576976	putative leucine-rich repeat-containing protein DDB_G0290503	yes|up
gene-LOC413590	LOC413590	alkylglycerol monooxygenase	yes|up
gene-LOC100576614	LOC100576614	probable ATP-dependent RNA helicase ddx42, transcript variant X2	yes|up
gene-LOC107964751	LOC107964751	uncharacterized LOC107964751	yes|up
gene-LOC413868	LOC413868	60S ribosomal protein L10a	yes|up
gene-LOC100578694	LOC100578694	zinc finger protein 3, transcript variant X1	yes|up
gene-LOC410376	LOC410376	peptidyl-tRNA hydrolase ICT1, mitochondrial	yes|up
gene-LOC726872	LOC726872	LDLR chaperone boca	yes|up
gene-LOC551714	LOC551714	cGMP-dependent protein kinase, isozyme 1	yes|up
gene-LOC412366	LOC412366	NFU1 iron-sulfur cluster scaffold homolog, mitochondrial	yes|up
gene-LOC412020	LOC412020	peroxisomal acyl-coenzyme A oxidase 3, transcript variant X4	yes|up
gene-LOC413915	LOC413915	Golgi SNAP receptor complex member 1	yes|up
gene-LOC411262	LOC411262	leucine-zipper-like transcriptional regulator 1, transcript variant X2	yes|up
gene-LOC727014	LOC727014	39S ribosomal protein L40, mitochondrial, transcript variant X1	yes|up
gene-LOC409836	LOC409836	rho GTPase-activating protein 100F, transcript variant X4	yes|up
gene-LOC409832	LOC409832	60S ribosomal protein L18a	yes|up
gene-LOC552499	LOC552499	ubiquitin domain-containing protein UBFD1, transcript variant X1	yes|up
gene-Ppib	Ppib	peptidylprolyl isomerase B (cyclophilin B)	yes|up
gene-LOC551939	LOC551939	28S ribosomal protein S35, mitochondrial	yes|up
gene-LOC552703	LOC552703	KAT8 regulatory NSL complex subunit 2, transcript variant X2	yes|up
gene-LOC410042	LOC410042	glyoxylate reductase/hydroxypyruvate reductase	yes|up
gene-LOC725889	LOC725889	uncharacterized LOC725889	yes|up
gene-LOC102653896	LOC102653896	uncharacterized LOC102653896	yes|up
gene-LOC552599	LOC552599	DNA-directed RNA polymerase II subunit RPB7, transcript variant X1	yes|up
gene-LOC102653781	LOC102653781	uncharacterized LOC102653781	yes|up
gene-LOC412363	LOC412363	cilia- and flagella-associated protein 20	yes|up
gene-LOC409659	LOC409659	protein LTV1 homolog	yes|up
gene-LOC725496	LOC725496	dimethyladenosine transferase 1, mitochondrial	yes|up
gene-LOC412578	LOC412578	mediator of RNA polymerase II transcription subunit 21, transcript variant X2	yes|up
gene-LOC410095	LOC410095	proteasome subunit alpha type-7-1	yes|up
gene-LOC100577777	LOC100577777	cysteine-rich venom protein 1, transcript variant X1	yes|up
gene-LOC552458	LOC552458	DNA-directed RNA polymerase II subunit RPB3	yes|up
gene-Pban	Pban	pheromone biosynthesis-activating neuropeptide	yes|up
gene-LOC413429	LOC413429	acid phosphatase type 7	yes|up
gene-LOC102656311	LOC102656311	dynactin subunit 3, transcript variant X1	yes|up
gene-LOC102656707	LOC102656707	uncharacterized LOC102656707	yes|up
gene-LOC726163	LOC726163	methyltransferase-like protein 5, transcript variant X3	yes|up
gene-LOC551557	LOC551557	uncharacterized LOC551557	yes|up
gene-LOC551551	LOC551551	pre-mRNA-splicing factor Slu7, transcript variant X1	yes|up
gene-LOC100578875	LOC100578875	beta-1,4-mannosyl-glycoprotein 4-beta-N-acetylglucosaminyltransferase, transcript variant X2	yes|up
gene-LOC113219301	LOC113219301	uncharacterized LOC113219301, transcript variant X1	yes|up
gene-LOC411683	LOC411683	macrophage erythroblast attacher	yes|up
gene-LOC552419	LOC552419	ras-like GTP-binding protein RhoL, transcript variant X4	yes|up
gene-LOC551427	LOC551427	erlin-1	yes|up
gene-LOC551831	LOC551831	histone deacetylase complex subunit SAP30 homolog, transcript variant X2	yes|up
gene-LOC551429	LOC551429	TBC1 domain family member 10A, transcript variant X2	yes|up
gene-LOC727144	LOC727144	tether containing UBX domain for GLUT4	yes|up
gene-LOC410763	LOC410763	deoxyhypusine hydroxylase	yes|up
gene-LOC102654014	LOC102654014	hemK methyltransferase family member 2	yes|up
gene-LOC412163	LOC412163	aldose reductase, transcript variant X1	yes|up
gene-COX3	COX3	cytochrome c oxidase subunit III	yes|up
gene-LOC552846	LOC552846	dnaJ homolog subfamily C member 17	yes|up
gene-LOC725400	LOC725400	4-hydroxyphenylpyruvate dioxygenase, transcript variant X1	yes|up
gene-LOC409548	LOC409548	drebrin-like protein	yes|up
gene-LOC725725	LOC725725	peritrophin-1	yes|up
gene-LOC102653793	LOC102653793	succinate--hydroxymethylglutarate CoA-transferase, transcript variant X1	yes|up
gene-LOC724551	LOC724551	BRCA1-associated RING domain protein 1	yes|up
gene-LOC411335	LOC411335	transmembrane protein 199	yes|up
gene-LOC409317	LOC409317	GATOR complex protein NPRL2, transcript variant X3	yes|up
gene-LOC550926	LOC550926	phosphomannomutase, transcript variant X4	yes|up
gene-LOC412314	LOC412314	rho GTPase-activating protein gacU	yes|up
gene-LOC100578247	LOC100578247	sodium channel protein Nach	yes|up
gene-Mir9883	Mir9883	microRNA 9883	yes|up
gene-LOC413340	LOC413340	NADH dehydrogenase [ubiquinone] 1 alpha subcomplex subunit 10, mitochondrial	yes|up
gene-LOC414033	LOC414033	molybdopterin synthase catalytic subunit	yes|up
gene-LOC414038	LOC414038	protein ABHD11, transcript variant X1	yes|up
gene-LOC725209	LOC725209	sensory neuron membrane protein 2	yes|up
gene-LOC552023	LOC552023	guanylate kinase, transcript variant X1	yes|up
gene-LOC552024	LOC552024	myo-inositol 2-dehydrogenase	yes|up
gene-LOC413233	LOC413233	methylcrotonoyl-CoA carboxylase subunit alpha, mitochondrial	yes|up
gene-LOC552676	LOC552676	39S ribosomal protein L3, mitochondrial, transcript variant X2	yes|up
gene-LOC100576929	LOC100576929	uncharacterized LOC100576929	yes|up
gene-LOC552231	LOC552231	probable RNA-binding protein 19, transcript variant X1	yes|up
gene-LOC100576855	LOC100576855	retinol-binding protein pinta-like, transcript variant X1	yes|up
gene-LOC408939	LOC408939	charged multivesicular body protein 5	yes|up
gene-LOC724114	LOC724114	uncharacterized LOC724114, transcript variant X1	yes|up
gene-LOC726385	LOC726385	GTPase Era, mitochondrial	yes|up
gene-LOC726771	LOC726771	GATOR complex protein MIOS-B, transcript variant X1	yes|up
gene-LOC725060	LOC725060	coenzyme Q-binding protein COQ10 homolog B, mitochondrial	yes|up
gene-LOC726571	LOC726571	venom acid phosphatase Acph-1	yes|up
gene-LOC724700	LOC724700	putative transferase CAF17 homolog, mitochondrial	yes|up
gene-LOC551225	LOC551225	puff-specific protein Bx42	yes|up
gene-LOC113219402	LOC113219402	uncharacterized LOC113219402	yes|up
gene-LOC726496	LOC726496	protein lin-37 homolog, transcript variant X2	yes|up
gene-LOC408686	LOC408686	sequestosome-1	yes|up
gene-LOC726923	LOC726923	DNA polymerase epsilon subunit 3, transcript variant X2	yes|up
gene-LOC551986	LOC551986	deoxyribose-phosphate aldolase	yes|up
gene-LOC412929	LOC412929	androgen-induced gene 1 protein, transcript variant X1	yes|up
gene-A4	A4	apolipophorin-III-like protein	yes|up
gene-LOC100577149	LOC100577149	15-hydroxyprostaglandin dehydrogenase [NAD(+)]	yes|up
gene-LOC411581	LOC411581	phosphopantothenate--cysteine ligase	yes|up
gene-LOC726955	LOC726955	rhythmically expressed gene 2 protein	yes|up
gene-Obp15	Obp15	odorant binding protein 15	yes|up
gene-LOC724256	LOC724256	neuferricin	yes|up
gene-LOC725816	LOC725816	homocysteine S-methyltransferase YbgG	yes|up
gene-LOC551293	LOC551293	telomere length and silencing protein 1 homolog, transcript variant X1	yes|up
gene-LOC551858	LOC551858	kynurenine 3-monooxygenase, transcript variant X1	yes|up
gene-LOC551857	LOC551857	sepiapterin reductase	yes|up
gene-LOC100577982	LOC100577982	RPII140-upstream gene protein	yes|up
gene-LOC100578286	LOC100578286	flavin-containing monooxygenase FMO GS-OX-like 2, transcript variant X1	yes|up
gene-LOC409955	LOC409955	WD40 repeat-containing protein SMU1	yes|up
gene-LOC724405	LOC724405	protein lethal(2)essential for life	yes|up
gene-LOC724763	LOC724763	odorant receptor 9a	yes|up
gene-LOC102656107	LOC102656107	immunoglobulin-binding protein 1	yes|up
gene-LOC727166	LOC727166	acyl-CoA Delta(11) desaturase, transcript variant X1	yes|up
gene-LOC725143	LOC725143	probable U3 small nucleolar RNA-associated protein 11, transcript variant X2	yes|up
gene-LOC410057	LOC410057	uncharacterized LOC410057, transcript variant X1	yes|up
gene-LOC412453	LOC412453	BRISC complex subunit FAM175B, transcript variant X1	yes|up
gene-LOC724716	LOC724716	sorting nexin-24	yes|up
gene-LOC552533	LOC552533	GDP-Man:Man(3)GlcNAc(2)-PP-Dol alpha-1,2-mannosyltransferase	yes|up
gene-LOC410223	LOC410223	phosducin-like protein	yes|up
gene-LOC409079	LOC409079	eukaryotic translation initiation factor 4E type 3-A	yes|up
gene-LOC552583	LOC552583	guanosine-3',5'-bis(diphosphate) 3'-pyrophosphohydrolase MESH1	yes|up
gene-LOC411658	LOC411658	transcriptional adapter 3-B	yes|up
gene-LOC725217	LOC725217	uncharacterized protein PFB0145c, transcript variant X1	yes|up
gene-LOC411417	LOC411417	3-oxoacyl-[acyl-carrier-protein] reductase FabG, transcript variant X2	yes|up
gene-LOC409523	LOC409523	mitogen-activated protein kinase 1, transcript variant X1	yes|up
gene-LOC100578773	LOC100578773	zinc finger CCHC domain-containing protein 10	yes|up
gene-LOC100578144	LOC100578144	mitotic apparatus protein p62	yes|up
gene-LOC107964838	LOC107964838	probable uridine nucleosidase 2	yes|up
gene-LOC411654	LOC411654	probable tRNA N6-adenosine threonylcarbamoyltransferase	yes|up
gene-Cryl1	Cryl1	lambda crystallin-like protein	yes|up
gene-LOC551533	LOC551533	pyridoxine/pyridoxamine 5'-phosphate oxidase	yes|up
gene-LOC551532	LOC551532	ribosomal L1 domain-containing protein 1	yes|up
gene-LOC107964629	LOC107964629	uncharacterized LOC107964629, transcript variant X3	yes|up
gene-LOC551216	LOC551216	protein pelota, transcript variant X2	yes|up
gene-LOC408621	LOC408621	ER membrane protein complex subunit 7	yes|up
gene-LOC726481	LOC726481	inositol monophosphatase 2	yes|up
gene-LOC408901	LOC408901	actin-related protein 2/3 complex subunit 1A	yes|up
gene-LOC551445	LOC551445	heparin sulfate O-sulfotransferase	yes|up
gene-LOC411672	LOC411672	neuropeptides capa receptor-like protein	yes|up
gene-LOC410964	LOC410964	RWD domain-containing protein 4	yes|up
gene-LOC727282	LOC727282	nucleoside diphosphate-linked moiety X motif 6	yes|up
gene-LOC551968	LOC551968	aldose reductase	yes|up
gene-LOC725915	LOC725915	MAPK regulated corepressor interacting protein 2	yes|up
gene-LOC100578133	LOC100578133	uncharacterized LOC100578133, transcript variant X1	yes|up
gene-LOC113218673	LOC113218673	uncharacterized LOC113218673	yes|up
gene-LOC413627	LOC413627	uncharacterized LOC413627	yes|up
gene-LOC113218583	LOC113218583	uncharacterized LOC113218583	yes|up
gene-LOC409473	LOC409473	NADH dehydrogenase [ubiquinone] 1 alpha subcomplex subunit 8	yes|up
gene-LOC412846	LOC412846	NAD-dependent protein deacetylase Sirt6	yes|up
gene-ND2	ND2	NADH dehydrogenase subunit 2	yes|up
gene-ND6	ND6	NADH dehydrogenase subunit 6	yes|up
gene-LOC100576623	LOC100576623	piggyBac transposable element-derived protein 4	yes|up
gene-LOC552629	LOC552629	copper chaperone for superoxide dismutase, transcript variant X1	yes|up
gene-LOC100577575	LOC100577575	28S ribosomal protein S15, mitochondrial	yes|up
gene-LOC725670	LOC725670	mast/stem cell growth factor receptor Kit, transcript variant X1	yes|up
gene-LOC102656302	LOC102656302	uncharacterized LOC102656302, transcript variant X1	yes|up
gene-LOC100576104	LOC100576104	INO80 complex subunit B, transcript variant X1	yes|up
gene-LOC552529	LOC552529	U6 snRNA-associated Sm-like protein LSm4	yes|up
gene-LOC552484	LOC552484	uncharacterized LOC552484	yes|up
gene-LOC550975	LOC550975	uncharacterized LOC550975, transcript variant X1	yes|up
gene-LOC725510	LOC725510	arrestin domain-containing protein 17	yes|up
gene-LOC412436	LOC412436	protein CASC1, transcript variant X1	yes|up
gene-LOC100578311	LOC100578311	UMP-CMP kinase, transcript variant X1	yes|up
gene-LOC552413	LOC552413	scaffold protein salvador	yes|up
gene-LOC552810	LOC552810	uncharacterized LOC552810	yes|up
gene-LOC409269	LOC409269	39S ribosomal protein L43, mitochondrial, transcript variant X1	yes|up
gene-LOC551784	LOC551784	probable actin-related protein 2/3 complex subunit 2	yes|up
gene-LOC100578548	LOC100578548	uncharacterized LOC100578548	yes|up
gene-LOC408346	LOC408346	NKAP family protein CG6066	yes|up
gene-LOC408349	LOC408349	mitochondrial inner membrane protein OXA1L	yes|up
gene-LOC726086	LOC726086	gem-associated protein 8	yes|up
gene-LOC100576647	LOC100576647	separin, transcript variant X1	yes|up
gene-LOC551268	LOC551268	pancreatic triacylglycerol lipase, transcript variant X2	yes|up
gene-LOC551119	LOC551119	pyridoxal phosphate homeostasis protein	yes|up
gene-LOC411100	LOC411100	FGGY carbohydrate kinase domain-containing protein	yes|up
gene-LOC411882	LOC411882	ER membrane protein complex subunit 2-B, transcript variant X4	yes|up
gene-LOC100576165	LOC100576165	uncharacterized LOC100576165	yes|up
gene-LOC551379	LOC551379	chitobiosyldiphosphodolichol beta-mannosyltransferase, transcript variant X1	yes|up
gene-LOC551684	LOC551684	ferritin heavy polypeptide-like 17	yes|up
gene-LOC727116	LOC727116	uncharacterized LOC727116	yes|up
gene-LOC102655792	LOC102655792	uncharacterized LOC102655792	yes|up
gene-LOC409404	LOC409404	aminoacyl tRNA synthetase complex-interacting multifunctional protein 2-like, transcript variant X1	yes|up
gene-LOC113219363	LOC113219363		yes|up
gene-LOC102654517	LOC102654517	uncharacterized LOC102654517	yes|up
gene-LOC107965146	LOC107965146	uncharacterized LOC107965146	yes|up
gene-LOC551875	LOC551875	dnaJ homolog subfamily C member 28	yes|up
gene-LOC113218802	LOC113218802	uncharacterized LOC113218802	yes|up
gene-Obp7	Obp7	odorant binding protein 7	yes|up
gene-LOC411491	LOC411491	DNA/RNA-binding protein KIN17	yes|up
gene-LOC413735	LOC413735	glutamate--cysteine ligase regulatory subunit, transcript variant X1	yes|up
gene-Rps8	Rps8	ribosomal protein S8, transcript variant X1	yes|up
gene-LOC724164	LOC724164	39S ribosomal protein L30, mitochondrial	yes|up
gene-LOC724742	LOC724742	probable methyltransferase-like protein 15 homolog, transcript variant X1	yes|up
gene-LOC100578397	LOC100578397	uncharacterized LOC100578397	yes|up
gene-LOC409994	LOC409994	INO80 complex subunit E	yes|up
gene-LOC413121	LOC413121	39S ribosomal protein L22, mitochondrial, transcript variant X1	yes|up
gene-LOC552081	LOC552081	calcium uptake protein 1 homolog, mitochondrial, transcript variant X2	yes|up
gene-LOC552123	LOC552123	DDRGK domain-containing protein 1	yes|up
gene-LOC409298	LOC409298	formylglycine-generating enzyme	yes|up
gene-LOC409350	LOC409350	zinc finger Ran-binding domain-containing protein 2	yes|up
gene-LOC412548	LOC412548	2-oxoisovalerate dehydrogenase subunit alpha, mitochondrial	yes|up
gene-LOC412549	LOC412549	39S ribosomal protein L17, mitochondrial	yes|up
gene-LOC100578245	LOC100578245	uncharacterized LOC100578245, transcript variant X1	yes|up
gene-LOC552018	LOC552018	probable tRNA (guanine(26)-N(2))-dimethyltransferase	yes|up
gene-LOC552014	LOC552014	probable methylthioribulose-1-phosphate dehydratase	yes|up
gene-LOC725439	LOC725439	uncharacterized LOC725439, transcript variant X1	yes|up
gene-LOC726000	LOC726000	28S ribosomal protein S22, mitochondrial	yes|up
gene-LOC100576812	LOC100576812	uncharacterized LOC100576812	yes|up
gene-Obp21	Obp21	odorant binding protein 21	yes|up
gene-LOC552069	LOC552069	probable hydroxyacid-oxoacid transhydrogenase, mitochondrial	yes|up
gene-LOC100576498	LOC100576498	uncharacterized LOC100576498	yes|up
gene-LOC107964884	LOC107964884	uncharacterized LOC107964884	yes|up
gene-LOC412286	LOC412286	probable malonyl-CoA-acyl carrier protein transacylase, mitochondrial	yes|up
gene-LOC726132	LOC726132	WASH complex subunit 3, transcript variant X1	yes|up
gene-LOC726522	LOC726522	ketohexokinase	yes|up
gene-LOC100576506	LOC100576506	uncharacterized LOC100576506, transcript variant X2	yes|up
gene-LOC551607	LOC551607	DNA-directed RNA polymerase II subunit RPB11	yes|up
gene-LOC408493	LOC408493	uncharacterized LOC408493	yes|up
gene-LOC551560	LOC551560	cytochrome P450 6k1	yes|up
gene-LOC727354	LOC727354	vacuolar protein sorting-associated protein VTA1 homolog, transcript variant X2	yes|up
gene-LOC724901	LOC724901	bleomycin hydrolase, transcript variant X1	yes|up
gene-LOC727534	LOC727534	ADP-ribose pyrophosphatase, mitochondrial, transcript variant X1	yes|up
gene-DHRS4	DHRS4	dehydrogenase/reductase (SDR family) member 4	yes|up
gene-LOC551284	LOC551284	COP9 signalosome complex subunit 4, transcript variant X1	yes|up
gene-LOC409479	LOC409479	60S ribosomal protein L6	yes|up
gene-LOC411893	LOC411893	cytochrome P450 315a1, mitochondrial, transcript variant X1	yes|up
gene-LOC551467	LOC551467	syntaxin-18	yes|up
gene-LOC551302	LOC551302	tRNA-specific adenosine deaminase 1, transcript variant X1	yes|up
gene-LOC412301	LOC412301	testicular acid phosphatase homolog, transcript variant X1	yes|up
gene-LOC726151	LOC726151	probable 39S ribosomal protein L49, mitochondrial	yes|up
gene-LOC107965706	LOC107965706	uncharacterized LOC107965706	yes|up
gene-LOC550789	LOC550789	selenocysteine Se-methyltransferase	yes|up
gene-LOC552562	LOC552562	transmembrane protein 53-A, transcript variant X2	yes|up
gene-LOC100576101	LOC100576101	coiled-coil domain-containing protein 61, transcript variant X1	yes|up
gene-LOC727071	LOC727071	acylglycerol kinase, mitochondrial	yes|up
gene-LOC100576106	LOC100576106	uncharacterized protein DDB_G0292186	yes|up
gene-LOC412267	LOC412267	dynactin subunit 2	yes|up
gene-LOC113218557	LOC113218557	uncharacterized LOC113218557, transcript variant X6	yes|up
gene-LOC724175	LOC724175	probable cytochrome P450 304a1	yes|up
gene-LOC552843	LOC552843	uncharacterized LOC552843	yes|up
gene-LOC725583	LOC725583	bridging integrator 3	yes|up
gene-LOC102653879	LOC102653879	homocysteine-responsive endoplasmic reticulum-resident ubiquitin-like domain member 2 protein	yes|up
gene-LOC725615	LOC725615	serine/threonine-protein kinase RIO3, transcript variant X2	yes|up
gene-LOC552091	LOC552091	group XV phospholipase A2, transcript variant X1	yes|up
gene-LOC552098	LOC552098	syntaxin-8	yes|up
gene-LOC552656	LOC552656	probable 39S ribosomal protein L45, mitochondrial	yes|up
gene-LOC725243	LOC725243	kielin/chordin-like protein, transcript variant X1	yes|down
gene-LOC410406	LOC410406	zinc metalloproteinase nas-13, transcript variant X1	yes|down
gene-LOC100577562	LOC100577562	probable LIM domain-containing serine/threonine-protein kinase DDB_G0286997, transcript variant X1	yes|down
gene-LOC410468	LOC410468	protein hairy	yes|down
gene-LOC552479	LOC552479	protein draper, transcript variant X1	yes|down
gene-LOC410467	LOC410467	uncharacterized LOC410467	yes|down
gene-LOC410464	LOC410464	protein escargot	yes|down
gene-LOC100578420	LOC100578420	uncharacterized LOC100578420, transcript variant X1	yes|down
gene-LOC100578421	LOC100578421	uncharacterized LOC100578421, transcript variant X1	yes|down
gene-LOC408429	LOC408429	tensin-1, transcript variant X1	yes|down
gene-LOC552277	LOC552277	class E basic helix-loop-helix protein 22	yes|down
gene-LOC410570	LOC410570	85/88 kDa calcium-independent phospholipase A2, transcript variant X1	yes|down
gene-LOC100576247	LOC100576247	frizzled 2, transcript variant X1	yes|down
gene-LOC412825	LOC412825	sushi, von Willebrand factor type A, EGF and pentraxin domain-containing protein 1, transcript variant X1	yes|down
gene-LOC410775	LOC410775	laminin subunit alpha-1, transcript variant X1	yes|down
gene-LOC102656019	LOC102656019	uncharacterized LOC102656019	yes|down
gene-LOC410674	LOC410674	heterogeneous nuclear ribonucleoprotein L, transcript variant X1	yes|down
gene-LOC726102	LOC726102	transmembrane protein 135	yes|down
gene-LOC100576418	LOC100576418	tetra-peptide repeat homeobox protein 1	yes|down
gene-LOC113218521	LOC113218521	zinc finger protein Noc-like	yes|down
gene-LOC408315	LOC408315	ceramide kinase, transcript variant X1	yes|down
gene-LOC100578631	LOC100578631	uncharacterized LOC100578631, transcript variant X1	yes|down
gene-LOC726699	LOC726699	uncharacterized LOC726699, transcript variant X1	yes|down
gene-LOC726694	LOC726694	uncharacterized LOC726694, transcript variant X2	yes|down
gene-LOC408552	LOC408552	collagen alpha-1(IV) chain	yes|down
gene-LOC408554	LOC408554	neural-cadherin	yes|down
gene-LOC408888	LOC408888	leucine-rich repeats and immunoglobulin-like domains protein 1	yes|down
gene-LOC411655	LOC411655	serine/arginine repetitive matrix protein 1, transcript variant X2	yes|down
gene-LOC102655072	LOC102655072	microtubule-associated protein futsch-like, transcript variant X1	yes|down
gene-nAChRa7	nAChRa7	nicotinic acetylcholine receptor alpha7 subunit, transcript variant X1	yes|down
gene-LOC410304	LOC410304	zinc finger homeobox protein 4, transcript variant X4	yes|down
gene-LOC551170	LOC551170	dumpy, transcript variant X1	yes|down
gene-LOC100578984	LOC100578984	protein charlatan, transcript variant X2	yes|down
gene-LOC100578828	LOC100578828	uncharacterized LOC100578828	yes|down
gene-LOC408722	LOC408722	sodium/potassium-transporting ATPase subunit beta-2	yes|down
gene-LOC100576187	LOC100576187	E3 ubiquitin-protein ligase AMFR	yes|down
gene-LOC726842	LOC726842	optomotor-blind protein, transcript variant X1	yes|down
gene-LOC113218568	LOC113218568	protein yellow-like, transcript variant X1	yes|down
gene-LOC727460	LOC727460	FERM domain-containing protein 5, transcript variant X1	yes|down
gene-LOC408958	LOC408958	nucleolar protein 4-like, transcript variant X1	yes|down
gene-LOC726997	LOC726997	uncharacterized LOC726997	yes|down
gene-LOC412254	LOC412254	BUB3-interacting and GLEBS motif-containing protein ZNF207, transcript variant X2	yes|down
gene-LOC726441	LOC726441	uncharacterized LOC726441	yes|down
gene-LOC410819	LOC410819	proton channel OtopLc, transcript variant X1	yes|down
gene-LOC410791	LOC410791	mitochondrial uncoupling protein 2, transcript variant X1	yes|down
gene-LOC102653613	LOC102653613	uncharacterized LOC102653613, transcript variant X7	yes|down
gene-LOC725923	LOC725923	serine/threonine-protein kinase N, transcript variant X1	yes|down
gene-LOC410925	LOC410925	hormone receptor 4, transcript variant X1	yes|down
gene-LOC409921	LOC409921	zinc finger protein Elbow	yes|down
gene-LOC100577198	LOC100577198	uncharacterized LOC100577198, transcript variant X1	yes|down
gene-LOC102655520	LOC102655520	uncharacterized LOC102655520, transcript variant X1	yes|down
gene-LOC724853	LOC724853	probable G-protein coupled receptor Mth-like 1	yes|down
gene-LOC551929	LOC551929	CG30101-like	yes|down
gene-LOC100577168	LOC100577168	uncharacterized LOC100577168, transcript variant X1	yes|down
gene-LOC100577046	LOC100577046	uncharacterized LOC100577046	yes|down
gene-LOC551920	LOC551920	mucin-5AC	yes|down
gene-LOC410751	LOC410751	phospholipase A1 member A	yes|down
gene-LOC409852	LOC409852	transcription factor SPT20 homolog	yes|down
gene-LOC725091	LOC725091	lachesin, transcript variant X1	yes|down
gene-LOC113218537	LOC113218537	transcription factor 4	yes|down
gene-LOC410175	LOC410175	F-box/LRR-repeat protein 14	yes|down
gene-LOC100577224	LOC100577224	uncharacterized LOC100577224	yes|down
gene-LOC410838	LOC410838	ubiquitin-conjugating enzyme E2 R2, transcript variant X1	yes|down
gene-LOC725625	LOC725625	uncharacterized LOC725625	yes|down
gene-LOC725622	LOC725622	uncharacterized LOC725622	yes|down
gene-LOC724616	LOC724616	neprilysin-1, transcript variant X1	yes|down
gene-LOC724619	LOC724619	multiple inositol polyphosphate phosphatase 1, transcript variant X1	yes|down
gene-LOC100577537	LOC100577537	uncharacterized LOC100577537, transcript variant X2	yes|down
gene-LOC100577530	LOC100577530	uncharacterized LOC100577530, transcript variant X1	yes|down
gene-LOC552142	LOC552142	latrophilin Cirl, transcript variant X2	yes|down
gene-LOC725480	LOC725480	innexin inx1	yes|down
gene-LOC100578248	LOC100578248	uncharacterized serine-rich protein C215.13, transcript variant X1	yes|down
gene-LOC408896	LOC408896	semaphorin-2A, transcript variant X1	yes|down
gene-LOC100578227	LOC100578227	uncharacterized LOC100578227	yes|down
gene-LOC724333	LOC724333	beta-1-syntrophin, transcript variant X1	yes|down
gene-LOC100577901	LOC100577901	uncharacterized LOC100577901	yes|down
gene-LOC552446	LOC552446	collagen alpha-1(I) chain	yes|down
gene-LOC552447	LOC552447	clavesin-2	yes|down
gene-LOC411229	LOC411229	venom dipeptidyl peptidase 4-like, transcript variant X1	yes|down
gene-LOC409142	LOC409142	sodium- and chloride-dependent transporter XTRP3, transcript variant X1	yes|down
gene-LOC409025	LOC409025	apolipoprotein D	yes|down
gene-LOC413289	LOC413289	neurogenic locus Notch protein	yes|down
gene-LOC725417	LOC725417	uncharacterized LOC725417, transcript variant X1	yes|down
gene-LOC552048	LOC552048	flocculation protein FLO11, transcript variant X1	yes|down
gene-LOC408264	LOC408264	netrin receptor UNC5C, transcript variant X1	yes|down
gene-LOC551772	LOC551772	zeta-sarcoglycan, transcript variant X1	yes|down
gene-LOC100576504	LOC100576504	uncharacterized LOC100576504, transcript variant X1	yes|down
gene-LOC551919	LOC551919	leupaxin, transcript variant X10	yes|down
gene-LOC413210	LOC413210	cadherin-89D, transcript variant X1	yes|down
gene-LOC408649	LOC408649	trithorax group protein osa, transcript variant X1	yes|down
gene-LOC724993	LOC724993	uncharacterized LOC724993	yes|down
gene-LOC408646	LOC408646	monocarboxylate transporter 12, transcript variant X1	yes|down
gene-LOC408725	LOC408725	protein sickie	yes|down
gene-LOC100576279	LOC100576279	low-density lipoprotein receptor-related protein 2, transcript variant X1	yes|down
gene-LOC408481	LOC408481	chloride intracellular channel exc-4	yes|down
gene-nAChRa9	nAChRa9	nicotinic acetylcholine receptor alpha9 subunit	yes|down
gene-LOC411046	LOC411046	serine/threonine-protein phosphatase 2B catalytic subunit 2, transcript variant X1	yes|down
gene-LOC726683	LOC726683	myosin-VIIa, transcript variant X1	yes|down
gene-LOC107964997	LOC107964997	uncharacterized LOC107964997	yes|down
gene-LOC408898	LOC408898	uncharacterized LOC408898, transcript variant X1	yes|down
gene-LOC408894	LOC408894	transducin-like enhancer protein 3, transcript variant X1	yes|down
gene-LOC412968	LOC412968	putative epidermal cell surface receptor, transcript variant X1	yes|down
gene-LOC410896	LOC410896	arrestin domain-containing protein 4	yes|down
gene-LOC100578696	LOC100578696	uncharacterized LOC100578696, transcript variant X1	yes|down
gene-LOC102656027	LOC102656027	uncharacterized LOC102656027	yes|down
gene-LOC726201	LOC726201	protein spaetzle 3, transcript variant X2	yes|down
gene-LOC410718	LOC410718	puratrophin-1, transcript variant X1	yes|down
gene-LOC551144	LOC551144	uncharacterized LOC551144, transcript variant X1	yes|down
gene-LOC409778	LOC409778	storkhead-box protein 2, transcript variant X1	yes|down
gene-LOC726879	LOC726879	uncharacterized LOC726879	yes|down
gene-LOC100576196	LOC100576196	uncharacterized LOC100576196, transcript variant X1	yes|down
gene-LOC408359	LOC408359	MAGUK p55 subfamily member 6, transcript variant X1	yes|down
gene-LOC727028	LOC727028	uncharacterized LOC727028	yes|down
gene-LOC727081	LOC727081	uncharacterized LOC727081, transcript variant X1	yes|down
gene-LOC408862	LOC408862	prolyl 4-hydroxylase subunit alpha-2, transcript variant X1	yes|down
gene-LOC408863	LOC408863	J domain-containing protein, transcript variant X1	yes|down
gene-LOC408944	LOC408944	probable JmjC domain-containing histone demethylation protein 2C, transcript variant X1	yes|down
gene-LOC726476	LOC726476	alpha-1,6-mannosyl-glycoprotein 2-beta-N-acetylglucosaminyltransferase, transcript variant X1	yes|down
gene-LOC411828	LOC411828	DNA-binding protein P3A2, transcript variant X1	yes|down
gene-LOC102655661	LOC102655661	ecdysone-induced protein 74EF-like	yes|down
gene-LOC726375	LOC726375	bone morphogenetic protein 2-B	yes|down
gene-LOC410809	LOC410809	protein pygopus	yes|down
gene-LOC411181	LOC411181	sodium- and chloride-dependent glycine transporter 1, transcript variant X2	yes|down
gene-LOC551437	LOC551437	alpha-N-acetylglucosaminidase, transcript variant X1	yes|down
gene-LOC551805	LOC551805	phospholipase B1, membrane-associated	yes|down
gene-brp	brp	bruchpilot, transcript variant X1	yes|down
gene-LOC726353	LOC726353	uncharacterized LOC726353, transcript variant X1	yes|down
gene-LOC409448	LOC409448	collagen alpha-1(IX) chain, transcript variant X1	yes|down
gene-LOC100577894	LOC100577894	protein PFC0760c, transcript variant X1	yes|down
gene-LOC412791	LOC412791	flocculation protein FLO11	yes|down
gene-InR-2	InR-2	insulin-like receptor-like, transcript variant X2	yes|down
gene-LOC100577024	LOC100577024	odorant receptor 30a, transcript variant X1	yes|down
gene-LOC100577026	LOC100577026	mitochondrial amidoxime-reducing component 1, transcript variant X1	yes|down
gene-LOC724113	LOC724113	uncharacterized LOC724113	yes|down
gene-LOC412091	LOC412091	A disintegrin and metalloproteinase with thrombospondin motifs 9, transcript variant X3	yes|down
gene-LOC102654480	LOC102654480	uncharacterized LOC102654480	yes|down
gene-LOC410408	LOC410408	conserved ATPase domain protein, transcript variant X1	yes|down
gene-LOC100578439	LOC100578439	chascon-like, transcript variant X1	yes|down
gene-LOC409183	LOC409183	sialin, transcript variant X1	yes|down
gene-LOC409782	LOC409782	pikachurin, transcript variant X2	yes|down
gene-LOC552724	LOC552724	zinc finger CCCH domain-containing protein 13, transcript variant X2	yes|down
gene-LOC409789	LOC409789	uncharacterized peptidase C1-like protein F26E4.3, transcript variant X1	yes|down
gene-LOC100577669	LOC100577669	uncharacterized LOC100577669, transcript variant X1	yes|down
gene-LOC724929	LOC724929	serine/threonine-protein kinase tricorner, transcript variant X9	yes|down
gene-LOC413679	LOC413679	cuticular protein analogous to peritrophins 3-E	yes|down
gene-LOC410853	LOC410853	irregular chiasm C-roughest protein, transcript variant X2	yes|down
gene-LOC410399	LOC410399	protein bowel	yes|down
gene-LOC100576747	LOC100576747	maternal protein tudor	yes|down
gene-LOC724548	LOC724548	integrin alpha-PS2, transcript variant X1	yes|down
gene-LOC410780	LOC410780	sodium/hydrogen exchanger 9B2, transcript variant X3	yes|down
gene-LOC409658	LOC409658	uncharacterized LOC409658, transcript variant X1	yes|down
gene-LOC410092	LOC410092	dual oxidase maturation factor 1	yes|down
gene-LOC724640	LOC724640	nuclear receptor subfamily 1 group D member 2, transcript variant X1	yes|down
gene-LOC410190	LOC410190	tyrosine-protein kinase Dnt	yes|down
gene-LOC100577266	LOC100577266	uncharacterized LOC100577266	yes|down
gene-LOC725064	LOC725064	vesicular acetylcholine transporter	yes|down
gene-LOC107966045	LOC107966045	uncharacterized LOC107966045	yes|down
gene-LOC410487	LOC410487	uncharacterized LOC410487	yes|down
gene-LOC552265	LOC552265	rho GTPase-activating protein 32, transcript variant X5	yes|down
gene-LOC726017	LOC726017	lachesin, transcript variant X1	yes|down
gene-LOC413168	LOC413168	retinol dehydrogenase 14	yes|down
gene-LOC410489	LOC410489	myosin-IIIb, transcript variant X1	yes|down
gene-LOC410322	LOC410322	ral guanine nucleotide dissociation stimulator, transcript variant X1	yes|down
gene-CPR3	CPR3	cuticular protein 3	yes|down
gene-LOC410245	LOC410245	urokinase-type plasminogen activator	yes|down
gene-LOC409155	LOC409155	dihydrolipoyllysine-residue succinyltransferase component of 2-oxoglutarate dehydrogenase complex, mitochondrial, transcript variant X1	yes|down
gene-LOC413354	LOC413354	integrin-linked protein kinase homolog pat-4	yes|down
gene-LOC413356	LOC413356	UDP-glucose 6-dehydrogenase, transcript variant X2	yes|down
gene-Usp	Usp	ultraspiracle, transcript variant X1	yes|down
gene-LOC551280	LOC551280	uncharacterized LOC551280, transcript variant X1	yes|down
gene-LOC409016	LOC409016	uncharacterized LOC409016	yes|down
gene-LOC725462	LOC725462	vesicular glutamate transporter 2.1, transcript variant X1	yes|down
gene-LOC413054	LOC413054	myeloperoxidase	yes|down
gene-LOC408405	LOC408405	uncharacterized LOC408405, transcript variant X1	yes|down
gene-LOC725651	LOC725651	uncharacterized LOC725651	yes|down
gene-LOC102656618	LOC102656618	uncharacterized LOC102656618	yes|down
gene-LOC100578337	LOC100578337	uncharacterized LOC100578337, transcript variant X2	yes|down
gene-LOC411124	LOC411124	phosphoinositide 3-kinase adapter protein 1, transcript variant X1	yes|down
gene-LOC412013	LOC412013	chorion peroxidase, transcript variant X1	yes|down
gene-LOC552193	LOC552193	proton-coupled amino acid transporter-like protein CG1139	yes|down
gene-LOC552190	LOC552190	prisilkin-39, transcript variant X1	yes|down
gene-LOC552058	LOC552058	uncharacterized LOC552058, transcript variant X1	yes|down
gene-LOC408551	LOC408551	collagen alpha-5(IV) chain	yes|down
gene-LOC408884	LOC408884	transcription factor Sox-13, transcript variant X1	yes|down
gene-LOC413224	LOC413224	sn1-specific diacylglycerol lipase alpha, transcript variant X2	yes|down
gene-LOC412808	LOC412808	aminopeptidase Ey, transcript variant X1	yes|down
gene-LOC412801	LOC412801	mediator of RNA polymerase II transcription subunit 12	yes|down
gene-nAChRb2	nAChRb2	nicotinic acetylcholine receptor beta2 subunit	yes|down
gene-LOC408714	LOC408714	uncharacterized protein DDB_G0286591, transcript variant X3	yes|down
gene-LOC410552	LOC410552		yes|down
gene-LOC410550	LOC410550		yes|down
gene-LOC726045	LOC726045		yes|down
gene-LOC408920	LOC408920		yes|down
gene-LOC411053	LOC411053		yes|down
gene-LOC408394	LOC408394		yes|down
gene-LOC408393	LOC408393		yes|down
gene-Grp	Grp		yes|down
gene-LOC551656	LOC551656		yes|down
gene-LOC408579	LOC408579		yes|down
gene-LOC551558	LOC551558		yes|down
gene-LOC408570	LOC408570		yes|down
gene-LOC408275	LOC408275		yes|down
gene-LOC412876	LOC412876		yes|down
gene-LOC408372	LOC408372		yes|down
gene-5-HT1	5-HT1		yes|down
gene-LOC410724	LOC410724		yes|down
gene-LOC726761	LOC726761		yes|down
gene-Ac3	Ac3		yes|down
gene-osp	osp		yes|down
gene-LOC551016	LOC551016		yes|down
gene-LOC413994	LOC413994		yes|down
gene-LOC551232	LOC551232		yes|down
gene-LOC100576085	LOC100576085		yes|down
gene-LOC408970	LOC408970		yes|down
gene-LOC408971	LOC408971		yes|down
gene-LOC412273	LOC412273		yes|down
gene-LOC410296	LOC410296		yes|down
gene-LOC408981	LOC408981		yes|down
gene-LOC727399	LOC727399		yes|down
gene-LOC102654839	LOC102654839		yes|down
gene-LOC406147	LOC406147		yes|down
gene-LOC410739	LOC410739		yes|down
gene-LOC413906	LOC413906		yes|down
gene-LOC411570	LOC411570		yes|down
gene-LOC724243	LOC724243		yes|down
gene-LOC410905	LOC410905		yes|down
gene-LOC410989	LOC410989		yes|down
gene-LOC107965421	LOC107965421		yes|down
gene-LOC725803	LOC725803		yes|down
gene-LOC100577030	LOC100577030		yes|down
gene-LOC727010	LOC727010		yes|down
gene-LOC413427	LOC413427		yes|down
gene-LOC413423	LOC413423		yes|down
gene-LOC409648	LOC409648		yes|down
gene-LOC551572	LOC551572		yes|down
gene-LOC107965086	LOC107965086		yes|down
gene-LOC552276	LOC552276		yes|down
gene-LOC409228	LOC409228		yes|down
gene-LOC100578051	LOC100578051		yes|down
gene-LOC724382	LOC724382		yes|down
gene-LOC409898	LOC409898		yes|down
gene-LOC100577638	LOC100577638		yes|down
gene-LOC724385	LOC724385		yes|down
gene-LOC725893	LOC725893		yes|down
gene-LOC100577409	LOC100577409		yes|down
gene-LOC100578091	LOC100578091		yes|down
gene-LOC409649	LOC409649		yes|down
gene-LOC409095	LOC409095		yes|down
gene-LOC413113	LOC413113		yes|down
gene-LOC725654	LOC725654		yes|down
gene-LOC725799	LOC725799		yes|down
gene-LOC409795	LOC409795		yes|down
gene-LOC725792	LOC725792		yes|down
gene-LOC414002	LOC414002		yes|down
gene-LOC725076	LOC725076		yes|down
gene-LOC411207	LOC411207		yes|down
gene-LOC410233	LOC410233		yes|down
gene-LOC410231	LOC410231		yes|down
gene-LOC410235	LOC410235		yes|down
gene-LOC413346	LOC413346		yes|down
gene-LOC410229	LOC410229		yes|down
gene-LOC413025	LOC413025		yes|down
gene-LOC100578913	LOC100578913		yes|down
gene-LOC412795	LOC412795		yes|down
gene-LOC100578515	LOC100578515		yes|down
gene-LOC411114	LOC411114		yes|down
gene-Hsc70-4	Hsc70-4		yes|down
gene-LOC725346	LOC725346		yes|down
gene-LOC725273	LOC725273		yes|down
gene-bantam	bantam		yes|down
gene-LOC413333	LOC413333		yes|down
gene-LOC408664	LOC408664		yes|down
gene-LOC408660	LOC408660		yes|down
gene-LOC413946	LOC413946		yes|down
gene-LOC408462	LOC408462		yes|down
gene-LOC410649	LOC410649		yes|down
gene-LOC726072	LOC726072		yes|down
gene-LOC409091	LOC409091		yes|down
gene-LOC411065	LOC411065		yes|down
gene-LOC724561	LOC724561		yes|down
gene-LOC725046	LOC725046		yes|down
gene-LOC412888	LOC412888		yes|down
gene-LOC551124	LOC551124		yes|down
gene-LOC551647	LOC551647		yes|down
gene-LOC408561	LOC408561		yes|down
gene-LOC408361	LOC408361		yes|down
gene-LOC726672	LOC726672		yes|down
gene-LOC102656070	LOC102656070		yes|down
gene-LOC409643	LOC409643		yes|down
gene-LOC551735	LOC551735		yes|down
gene-LOC102655639	LOC102655639		yes|down
gene-LOC408845	LOC408845		yes|down
gene-LOC410829	LOC410829		yes|down
gene-LOC408964	LOC408964		yes|down
gene-LOC408961	LOC408961		yes|down
gene-LOC724951	LOC724951		yes|down
gene-LOC726250	LOC726250		yes|down
gene-LOC726252	LOC726252		yes|down
gene-LOC725776	LOC725776		yes|down
gene-LOC726924	LOC726924		yes|down
gene-LOC724860	LOC724860		yes|down
gene-LOC113219100	LOC113219100		yes|down
gene-Amih	Amih		yes|down
gene-LOC724737	LOC724737		yes|down
gene-LOC551432	LOC551432		yes|down
gene-LOC411586	LOC411586		yes|down
gene-LOC107964020	LOC107964020		yes|down
gene-LOC100578830	LOC100578830		yes|down
gene-apd-3	apd-3		yes|down
gene-LOC102653655	LOC102653655		yes|down
gene-LOC107965005	LOC107965005		yes|down
gene-LOC100577002	LOC100577002		yes|down
gene-LOC100577138	LOC100577138		yes|down
gene-LOC724138	LOC724138		yes|down
gene-LOC100577135	LOC100577135		yes|down
gene-LOC408616	LOC408616		yes|down
gene-Dll	Dll		yes|down
gene-LOC410009	LOC410009		yes|down
gene-LOC100577980	LOC100577980		yes|down
gene-Cpap3-b	Cpap3-b		yes|down
gene-LOC410006	LOC410006		yes|down
gene-LOC413755	LOC413755		yes|down
gene-LOC102654388	LOC102654388		yes|down
gene-LOC409957	LOC409957		yes|down
gene-LOC724765	LOC724765		yes|down
gene-LOC100577268	LOC100577268		yes|down
gene-Mir6060	Mir6060		yes|down
gene-LOC409774	LOC409774		yes|down
gene-LOC409776	LOC409776		yes|down
gene-LOC100576135	LOC100576135		yes|down
gene-LOC100576118	LOC100576118		yes|down
gene-LOC100578467	LOC100578467		yes|down
gene-LOC552534	LOC552534		yes|down
gene-LOC411214	LOC411214		yes|down
gene-LOC411212	LOC411212		yes|down
gene-LOC503505	LOC503505		yes|down
gene-LOC409176	LOC409176		yes|down
gene-LOC410222	LOC410222		yes|down
gene-LOC409379	LOC409379		yes|down
gene-LOC551360	LOC551360		yes|down
gene-LOC724568	LOC724568		yes|down
gene-LOC724569	LOC724569		yes|down
gene-LOC100578269	LOC100578269		yes|down
gene-LOC552585	LOC552585		yes|down
gene-LOC100578300	LOC100578300		yes|down
gene-LOC724563	LOC724563		yes|down
gene-LOC551123	LOC551123		yes|down
gene-LOC725218	LOC725218		yes|down
gene-LOC100577441	LOC100577441		yes|down
gene-LOC410236	LOC410236		yes|down
gene-LOC410456	LOC410456		yes|down
gene-LOC409933	LOC409933		yes|down
gene-LOC410351	LOC410351		yes|down
gene-LOC408779	LOC408779		yes|down
gene-LOC408677	LOC408677		yes|down
gene-LOC100578672	LOC100578672		yes|down
gene-LOC408471	LOC408471		yes|down
gene-LOC408470	LOC408470		yes|down
gene-LOC725870	LOC725870		yes|down
gene-LOC100576449	LOC100576449		yes|down
gene-LOC727456	LOC727456		yes|down
gene-LOC410867	LOC410867		yes|down
gene-Pkc	Pkc		yes|down
gene-LOC107964762	LOC107964762		yes|down
gene-LOC411173	LOC411173		yes|down
gene-LOC411079	LOC411079		yes|down
gene-LOC408596	LOC408596		yes|down
gene-LOC408607	LOC408607		yes|down
gene-LOC408602	LOC408602		yes|down
gene-LOC412917	LOC412917		yes|down
gene-LOC410743	LOC410743		yes|down
gene-LOC726392	LOC726392		yes|down
gene-LOC408354	LOC408354		yes|down
gene-LOC410745	LOC410745		yes|down
gene-LOC726669	LOC726669		yes|down
gene-LOC410624	LOC410624		yes|down
gene-LOC102656111	LOC102656111		yes|down
gene-LOC100576934	LOC100576934		yes|down
gene-LOC552244	LOC552244		yes|down
gene-LOC410860	LOC410860		yes|down
gene-LOC100578709	LOC100578709		yes|down
gene-LOC726545	LOC726545		yes|down
gene-LOC107965041	LOC107965041		yes|down
gene-CPR22	CPR22		yes|down
gene-LOC100576307	LOC100576307		yes|down
gene-LOC409711	LOC409711		yes|down
gene-LOC410998	LOC410998		yes|down
gene-LOC408852	LOC408852		yes|down
gene-LOC410994	LOC410994		yes|down
gene-LOC107965368	LOC107965368		yes|down
gene-LOC551628	LOC551628		yes|down
gene-LOC727232	LOC727232		yes|down
gene-LOC726322	LOC726322		yes|down
gene-LOC102655814	LOC102655814		yes|down
gene-LOC410694	LOC410694		yes|down
gene-LOC100577573	LOC100577573		yes|down
gene-LOC725960	LOC725960		yes|down
gene-LOC408826	LOC408826		yes|down
gene-LOC408827	LOC408827		yes|down
gene-LOC408821	LOC408821		yes|down
gene-LOC102655392	LOC102655392		yes|down
gene-LOC411864	LOC411864		yes|down
gene-LOC410967	LOC410967		yes|down
gene-LOC727126	LOC727126		yes|down
gene-LOC411983	LOC411983		yes|down
gene-LOC727284	LOC727284		yes|down
gene-LOC412108	LOC412108		yes|down
gene-LOC102655567	LOC102655567		yes|down
gene-LOC413409	LOC413409		yes|down
gene-LOC551848	LOC551848		yes|down
gene-LOC551506	LOC551506		yes|down
gene-LOC102654964	LOC102654964		yes|down
gene-LOC410038	LOC410038		yes|down
gene-LOC413620	LOC413620		yes|down
gene-LOC413549	LOC413549		yes|down
gene-LOC100577397	LOC100577397		yes|down
gene-LOC725878	LOC725878		yes|down
gene-LOC724904	LOC724904		yes|down
gene-LOC409807	LOC409807		yes|down
gene-LOC102656552	LOC102656552		yes|down
gene-LOC410100	LOC410100		yes|down
gene-LOC409666	LOC409666		yes|down
gene-LOC409665	LOC409665		yes|down
gene-LOC100577576	LOC100577576		yes|down
gene-LOC410341	LOC410341		yes|down
gene-LOC107964165	LOC107964165		yes|down
gene-LOC724270	LOC724270		yes|down
gene-LOC100577783	LOC100577783		yes|down
gene-LOC411343	LOC411343		yes|down
gene-LOC409061	LOC409061		yes|down
gene-LOC726307	LOC726307		yes|down
gene-LOC552417	LOC552417		yes|down
gene-LOC552005	LOC552005		yes|down
gene-LOC410368	LOC410368		yes|down
gene-LOC410369	LOC410369		yes|down
gene-LOC410362	LOC410362		yes|down
gene-LOC410365	LOC410365		yes|down
gene-LOC100577393	LOC100577393		yes|down
gene-CSP2	CSP2		yes|down
gene-LOC413259	LOC413259		yes|down
gene-LOC725422	LOC725422		yes|down
gene-LOC100578665	LOC100578665		yes|down
gene-C1q-VP	C1q-VP		yes|down
gene-LOC100576435	LOC100576435		yes|down
gene-LOC408444	LOC408444		yes|down
gene-LOC410502	LOC410502		yes|down
gene-LOC100576826	LOC100576826		yes|down
gene-LOC552251	LOC552251		yes|down
gene-LOC552257	LOC552257		yes|down
gene-LOC408467	LOC408467		yes|down
gene-E74	E74		yes|down
gene-LOC100576895	LOC100576895		yes|down
gene-LOC408586	LOC408586		yes|down
gene-LOC100576540	LOC100576540		yes|down
gene-LOC408991	LOC408991		yes|down
gene-LOC408996	LOC408996		yes|down
gene-LOC102656585	LOC102656585		yes|down
gene-LOC100576547	LOC100576547		yes|down
gene-LOC408343	LOC408343		yes|down
gene-LOC408342	LOC408342		yes|down
gene-LOC408618	LOC408618		yes|down
gene-LOC100576384	LOC100576384		yes|down
gene-LOC410613	LOC410613		yes|down
gene-LOC726554	LOC726554		yes|down
gene-LOC102656786	LOC102656786		yes|down
gene-CPR14	CPR14		yes|down
gene-CPR16	CPR16		yes|down
gene-LOC107964093	LOC107964093		yes|down
gene-LOC410870	LOC410870		yes|down
gene-LOC551617	LOC551617		yes|down
gene-LOC102655153	LOC102655153		yes|down
gene-Reck	Reck		yes|down
gene-LOC726077	LOC726077		yes|down
gene-LOC724979	LOC724979		yes|down
gene-LOC726886	LOC726886		yes|down
gene-LOC726725	LOC726725		yes|down
gene-LOC726729	LOC726729		yes|down
gene-LOC724916	LOC724916		yes|down
gene-LOC410997	LOC410997		yes|down
gene-LOC550677	LOC550677		yes|down
gene-uzip	uzip		yes|down
gene-LOC551272	LOC551272		yes|down
gene-LOC411406	LOC411406		yes|down
gene-LOC408836	LOC408836		yes|down
gene-LOC727110	LOC727110		yes|down
gene-LOC100576369	LOC100576369		yes|down
gene-LOC412354	LOC412354		yes|down
gene-LOC409409	LOC409409		yes|down
gene-LOC102655574	LOC102655574		yes|down
gene-LOC727546	LOC727546		yes|down
gene-LOC406073	LOC406073		yes|down
gene-LOC102656563	LOC102656563		yes|down
gene-LOC410021	LOC410021		yes|down
gene-LOC410555	LOC410555		yes|down
gene-LOC100578810	LOC100578810		yes|down
gene-LOC413739	LOC413739		yes|down
gene-LOC550708	LOC550708		yes|down
gene-LCCH3	LCCH3		yes|down
gene-LOC413638	LOC413638		yes|down
gene-LOC102654905	LOC102654905		yes|down
gene-LOC100577385	LOC100577385		yes|down
gene-LOC100578276	LOC100578276		yes|down
gene-LOC409970	LOC409970		yes|down
gene-LOC100577603	LOC100577603		yes|down
gene-LOC552278	LOC552278		yes|down
gene-LOC412768	LOC412768		yes|down
gene-LOC551970	LOC551970		yes|down
gene-LOC724468	LOC724468		yes|down
gene-LOC100577213	LOC100577213		yes|down
gene-Mir6042	Mir6042		yes|down
gene-LOC413128	LOC413128		yes|down
gene-LOC100577569	LOC100577569		yes|down
gene-LOC409362	LOC409362		yes|down
gene-LOC725164	LOC725164		yes|down
gene-LOC724344	LOC724344		yes|down
gene-sGCbeta-3	sGCbeta-3		yes|down
gene-LOC552124	LOC552124		yes|down
gene-LOC100578484	LOC100578484		yes|down
gene-LOC408365	LOC408365		yes|down
gene-LOC409722	LOC409722		yes|down
gene-LOC413399	LOC413399		yes|down
gene-LOC412543	LOC412543		yes|down
gene-LOC411086	LOC411086		yes|down
gene-LOC725239	LOC725239		yes|down
gene-LOC725331	LOC725331		yes|down
gene-Cpap3-c	Cpap3-c		yes|down
gene-LOC727392	LOC727392		yes|down
gene-LOC552545	LOC552545		yes|down
gene-LOC410470	LOC410470		yes|down
gene-LOC413266	LOC413266		yes|down
gene-LOC410379	LOC410379		yes|down
gene-LOC410271	LOC410271		yes|down
gene-LOC100578436	LOC100578436		yes|down
gene-LOC102655436	LOC102655436		yes|down
gene-LOC409598	LOC409598		yes|down
gene-LOC725434	LOC725434		yes|down
gene-LOC413060	LOC413060		yes|down
gene-LOC551587	LOC551587		yes|down
gene-LOC408455	LOC408455		yes|down
gene-LOC409904	LOC409904		yes|down
gene-LOC113219110	LOC113219110		yes|down
gene-LOC100576814	LOC100576814		yes|down
gene-LOC113218641	LOC113218641		yes|down
gene-LOC411019	LOC411019		yes|down
gene-LOC411018	LOC411018		yes|down
gene-LOC411155	LOC411155		yes|down
gene-LOC408619	LOC408619		yes|down
gene-LOC411157	LOC411157		yes|down
gene-EphR	EphR		yes|down
gene-LOC100577456	LOC100577456		yes|down
gene-LOC102655485	LOC102655485		yes|down
gene-LOC102655889	LOC102655889		yes|down
gene-LOC410600	LOC410600		yes|down
gene-LOC551323	LOC551323		yes|down
gene-LOC102656465	LOC102656465		yes|down
gene-LOC102655220	LOC102655220		yes|down
gene-LOC551765	LOC551765		yes|down
gene-LOC551602	LOC551602		yes|down
gene-LOC102654867	LOC102654867		yes|down
gene-LOC408935	LOC408935		yes|down
gene-LOC408936	LOC408936		yes|down
gene-LOC408937	LOC408937		yes|down
gene-LOC724865	LOC724865		yes|down
gene-LOC102655319	LOC102655319		yes|down
gene-LOC726188	LOC726188		yes|down
gene-LOC726289	LOC726289		yes|down
gene-LOC551167	LOC551167		yes|down
gene-LOC551165	LOC551165		yes|down
gene-LOC726914	LOC726914		yes|down
gene-LOC726912	LOC726912		yes|down
gene-LOC551460	LOC551460		yes|down
gene-LOC551261	LOC551261		yes|down
gene-LOC551263	LOC551263		yes|down
gene-LOC727101	LOC727101		yes|down
gene-LOC408805	LOC408805		yes|down
gene-LOC411805	LOC411805		yes|down
gene-LOC726450	LOC726450		yes|down
gene-LOC408848	LOC408848		yes|down
gene-LOC410785	LOC410785		yes|down
gene-LOC411969	LOC411969		yes|down
gene-LOC726825	LOC726825		yes|down
gene-LOC100577178	LOC100577178		yes|down
gene-LOC102654111	LOC102654111		yes|down
gene-LOC551941	LOC551941		yes|down
gene-Mrjp3	Mrjp3		yes|down
gene-LOC102654166	LOC102654166		yes|down
gene-LOC413543	LOC413543		yes|down
gene-LOC102655512	LOC102655512		yes|down
gene-PDHB	PDHB		yes|down
gene-LOC724189	LOC724189		yes|down
gene-LOC409468	LOC409468		yes|down
gene-LOC409288	LOC409288		yes|down
gene-LOC724172	LOC724172		yes|down
gene-LOC107965608	LOC107965608		yes|down
gene-LOC411888	LOC411888		yes|down
gene-LOC100578121	LOC100578121		yes|down
gene-LOC409759	LOC409759		yes|down
gene-LOC100577359	LOC100577359		yes|down
gene-LOC410044	LOC410044		yes|down
gene-LOC413159	LOC413159		yes|down
gene-LOC410041	LOC410041		yes|down
gene-LOC413098	LOC413098		yes|down
gene-LOC409595	LOC409595		yes|down
gene-LOC724466	LOC724466		yes|down
gene-LOC725754	LOC725754		yes|down
gene-LOC100577504	LOC100577504		yes|down
gene-LOC725038	LOC725038		yes|down
gene-LOC552099	LOC552099		yes|down
gene-LOC411248	LOC411248		yes|down
gene-LOC550827	LOC550827		yes|down
gene-LOC413386	LOC413386		yes|down
gene-LOC552792	LOC552792		yes|down
gene-LOC552793	LOC552793		yes|down
gene-LOC408277	LOC408277		yes|down
gene-LOC726709	LOC726709		yes|down

## Sheet: Sheet3
Sheet 3. Up- and down-regulation and annotation information of DEGs in 0.5mg/L_vs_1.0mg/L
Gene_id	Gene_name	Gene_description	significant
gene-Hex70a	Hex70a	hexamerin 70a	yes|up
gene-LOC727618	LOC727618	farnesyl pyrophosphate synthase	yes|up
gene-LOC102655185	LOC102655185	serine-rich adhesin for platelets-like, transcript variant X1	yes|up
gene-LOC100578995	LOC100578995	vanin-like protein 1	yes|up
gene-LOC100577833	LOC100577833	histone H1.2	yes|up
gene-LOC413590	LOC413590	alkylglycerol monooxygenase	yes|up
gene-LOC100577777	LOC100577777	cysteine-rich venom protein 1, transcript variant X1	yes|up
gene-LOC725460	LOC725460	hemicentin-1, transcript variant X1	yes|up
gene-nAChRb2	nAChRb2	nicotinic acetylcholine receptor beta2 subunit	yes|up
gene-LOC102656658	LOC102656658	uncharacterized LOC102656658, transcript variant X3	yes|up
gene-LOC726783	LOC726783	vitellogenin	yes|up
gene-Est-6	Est-6	venom carboxylesterase-6	yes|up
gene-LOC725400	LOC725400	4-hydroxyphenylpyruvate dioxygenase, transcript variant X1	yes|up
gene-LOC552023	LOC552023	guanylate kinase, transcript variant X1	yes|up
gene-LOC552024	LOC552024	myo-inositol 2-dehydrogenase	yes|up
gene-LOC551527	LOC551527	acyl-CoA Delta(11) desaturase, transcript variant X2	yes|up
gene-LOC724114	LOC724114	uncharacterized LOC724114, transcript variant X1	yes|up
gene-LOC102656433	LOC102656433	uncharacterized LOC102656433	yes|up
gene-Obp15	Obp15	odorant binding protein 15	yes|up
gene-LOC551857	LOC551857	sepiapterin reductase	yes|up
gene-LOC107964629	LOC107964629	uncharacterized LOC107964629, transcript variant X3	yes|up
gene-Acph-1	Acph-1	venom acid phosphatase, transcript variant X1	yes|up
gene-LOC411672	LOC411672	neuropeptides capa receptor-like protein	yes|up
gene-CSP1	CSP1	chemosensory protein 1	yes|up
gene-LOC408603	LOC408603	glucose dehydrogenase [FAD, quinone]	yes|up
gene-LOC410328	LOC410328	zinc finger protein 341	yes|up
gene-LOC107965564	LOC107965564	mucin-6, transcript variant X1	yes|up
gene-Obp7	Obp7	odorant binding protein 7	yes|up
gene-LOC725260	LOC725260	uncharacterized LOC725260	yes|up
gene-LOC411387	LOC411387	O-acyltransferase like protein, transcript variant X1	yes|up
gene-LOC551219	LOC551219	DNA polymerase iota	yes|up
gene-LOC411893	LOC411893	cytochrome P450 315a1, mitochondrial, transcript variant X1	yes|up
gene-LOC725724	LOC725724	uncharacterized LOC725724, transcript variant X1	yes|down
gene-LOC113218896	LOC113218896	uncharacterized LOC113218896	yes|down
gene-LOC551929	LOC551929	CG30101-like	yes|down
gene-LOC408264	LOC408264	netrin receptor UNC5C, transcript variant X1	yes|down
gene-LOC551772	LOC551772	zeta-sarcoglycan, transcript variant X1	yes|down
gene-LOC724993	LOC724993	uncharacterized LOC724993	yes|down
gene-LOC408864	LOC408864	waprin-Phi1, transcript variant X1	yes|down
gene-LOC726375	LOC726375	bone morphogenetic protein 2-B	yes|down
gene-LOC724398	LOC724398	tweedle motif cuticular protein 2	yes|down
gene-LOC409448	LOC409448	collagen alpha-1(IX) chain, transcript variant X1	yes|down
gene-LOC100577024	LOC100577024	odorant receptor 30a, transcript variant X1	yes|down
gene-LOC102654316	LOC102654316	uncharacterized LOC102654316, transcript variant X2	yes|down
gene-LOC107966045	LOC107966045	uncharacterized LOC107966045	yes|down
gene-LOC410322	LOC410322	ral guanine nucleotide dissociation stimulator, transcript variant X1	yes|down
gene-LOC725651	LOC725651	uncharacterized LOC725651	yes|down
gene-LOC410559	LOC410559	tubulin beta chain, transcript variant X1	yes|down
gene-LOC102656652	LOC102656652	vesicle-associated membrane protein 4-like, transcript variant X1	yes|down
gene-Grp	Grp	glycine-rich cuticle protein	yes|down
gene-LOC107964601	LOC107964601	uncharacterized LOC107964601	yes|down
gene-LOC726860	LOC726860	cytochrome b5	yes|down
gene-LOC409648	LOC409648	uncharacterized LOC409648	yes|down
gene-LOC724382	LOC724382	cuticular protein analogous to peritrophins 3-A	yes|down
gene-LOC410231	LOC410231	toll-like receptor Tollo	yes|down
gene-LOC410229	LOC410229	toll-like receptor 6	yes|down
gene-bantam	bantam	microRNA bantam	yes|down
gene-LOC726072	LOC726072	putative defense protein 3	yes|down
gene-LOC726950	LOC726950	pupal cuticle protein 20, transcript variant X1	yes|down
gene-LOC408616	LOC408616	transcriptional enhancer factor TEF-1, transcript variant X1	yes|down
gene-LOC100577980	LOC100577980	uncharacterized LOC100577980, transcript variant X1	yes|down
gene-LOC100578162	LOC100578162	uncharacterized LOC100578162, transcript variant X3	yes|down
gene-LOC100576135	LOC100576135	glutamate receptor 1-like, transcript variant X1	yes|down
gene-LOC409078	LOC409078	uncharacterized LOC409078, transcript variant X1	yes|down
gene-LOC410538	LOC410538	probable C-mannosyltransferase DPY19L1, transcript variant X1	yes|down
gene-LOC409933	LOC409933	glucose transporter type 1, transcript variant X3	yes|down
gene-LOC410998	LOC410998	E3 ubiquitin-protein ligase TRIM9, transcript variant X1	yes|down
gene-LOC102654964	LOC102654964	uncharacterized LOC102654964, transcript variant X1	yes|down
gene-LOC102654369	LOC102654369	la-related protein 6	yes|down
gene-LOC100577783	LOC100577783	protein Skeletor, isoforms B/C, transcript variant X1	yes|down
gene-LOC100579031	LOC100579031	vascular endothelial growth factor A-A, transcript variant X2	yes|down
gene-LOC100576435	LOC100576435	shootin-1, transcript variant X3	yes|down
gene-LOC408586	LOC408586	probable nuclear hormone receptor HR3, transcript variant X1	yes|down
gene-LOC102656786	LOC102656786	uncharacterized LOC102656786	yes|down
gene-Reck	Reck	reversion-inducing-cysteine-rich protein with kazal motifs, transcript variant X1	yes|down
gene-LOC726725	LOC726725	pro-resilin, transcript variant X1	yes|down
gene-LOC100576161	LOC100576161	uncharacterized LOC100576161	yes|down
gene-LOC107965415	LOC107965415	uncharacterized LOC107965415	yes|down
gene-LCCH3	LCCH3	ligand-gated chloride channel homolog 3, transcript variant X2	yes|down
gene-LOC100577213	LOC100577213	tumor necrosis factor receptor superfamily member 4-like	yes|down
gene-LOC413128	LOC413128	putative ferric-chelate reductase 1 homolog, transcript variant X1	yes|down
gene-LOC725838	LOC725838	uncharacterized LOC725838	yes|down
gene-LOC727392	LOC727392	endocuticle structural glycoprotein SgAbd-2, transcript variant X1	yes|down
gene-LOC113219110	LOC113219110	uncharacterized LOC113219110	yes|down
gene-LOC102655088	LOC102655088	uncharacterized LOC102655088, transcript variant X1	yes|down
gene-LOC107965070	LOC107965070	uncharacterized LOC107965070, transcript variant X1	yes|down
gene-LOC410041	LOC410041	uncharacterized LOC410041, transcript variant X1	yes|down
gene-LOC724466	LOC724466	uncharacterized LOC724466, transcript variant X1	yes|down
gene-LOC725038	LOC725038	NPC intracellular cholesterol transporter 2 homolog a	yes|down
gene-LOC113218757	LOC113218757	proteasome subunit alpha type-6-like	yes|down
gene-LOC552792	LOC552792	nanchung, transcript variant X2	yes|down
