# Supplementary material for: Exposure of Larvae to Sublethal Thiacloprid Delays Bee Development and Affects Transcriptional Responses of Newly Emerged Honey Bees
Source: Front Insect Sci. 2022 Apr 5;2:844957. doi: 10.3389/finsc.2022.844957 (PMC10926468; doi:10.3389/finsc.2022.844957)
Supplement: Supplementary Table 3 — GO classification of the enriched thiacloprid-responding genes. [file Table_3.XLSX]

## Sheet: Sheet1
Table S3. GO classification of the thiacloprid-responding genes
GO ID	Description	Term Type	Gene Number	Gene List
GO:0005488	binding	molecular_function	61	LOC410809;LOC551848;LOC408827;LOC726923;LOC413025;LOC408607;LOC727101;LOC552419;LOC102655392;LOC412091;LOC408354;LOC551427;LOC408649;LOC408996;LOC409409;LOC724865;LOC100576812;LOC411654;LOC552458;LOC100576660;LOC725496;LOC551684;LOC552599;LOC551607;LOC725670;LOC102654014;LOC552585;LOC413060;LOC102656027;LOC409598;LOC551119;LOC412354;LOC408346;LOC102656465;Usp;LOC410694LOC413638;LOC409666;LOC55252…
GO:0003824	catalytic activity	molecular_function	57	LOC408827;LOC413025;LOC551805;LOC411983;LOC726476;LOC552419;LOC726481;LOC412091; LOC408649;LOC408996;LOC409409;LOC724865;LOC413346;LOC411124;ND6;LOC411581;LOC412286;LOC725615;LOC411654;LOC552458;LOC406147;LOC408920;LOC725496;LOC551684;LOC724951;LOC552599;LOC551607;LOC725670;LOC102654014;LOC552780;LOC100576401;LOC414033; LOC113218673;LOC102656465;LOC727534;LOC409666;LOC724568;LOC410867;LOC408619; …
GO:0005215	transporter activity	molecular_function	11	LOC102655153LOC411181;nAChRa9;LOC725462;LOC413906;LOC551263;LOC408961;LOC408935;COX3;nAChRb2;LOC726392;
GO:0005198	structural molecule activity	molecular_function	10	Rps8;LOC724164;LOC409637;LOC409479;LOC409832;LOC726151;LOC413121;LOC413868;LOC412549;LOC408799;
GO:0060089	molecular transducer activity	molecular_function	6	LOC551848;nAChRa9;Usp;nAChRb2;LOC100578696;LOC551232;
GO:0140110	transcription regulator activity	molecular_function	5	LOC408354;LOC413060;Usp;LOC410694;LOC551232;
GO:0098772	molecular function regulator	molecular_function	3	LOC727101;LOC412354;Pban;
GO:0140104	molecular carrier activity	molecular_function	1	LOC408349
GO:0016209	antioxidant activity	molecular_function	1	LOC413025
GO:0044425	membrane part	cellular_component	54	LOC551848;LOC100577135;LOC411983;LOC726476;LOC409852;LOC412091;LOC102655153;LOC551427;LOC552479;LOC411181;LOC724865;LOC410175;LOC552048;ND6;nAChRa9;LOC409479;LOC408920;LOC413915;LOC725462;LOC724951;LOC725620;LOC725670;LOC100577002;LOC413906;LOC409598;LOC552193;LOC551263;LOC551557;LOC725480;LOC409666;LOC408349;LOC413543;LOC408935;COX3;nAChRb2;LOC411864;LOC100578696;LOC408805;LOC410745;Ac3;LOC72644…
GO:0044464	cell part	cellular_component	52	LOC102656311;LOC727014;LOC551848;LOC726923;Rps8;LOC726476;LOC724164;LOC551427;LOC409637;LOC724865;LOC725583;LOC726132;ND6;LOC411654;LOC552703;LOC100576660;LOC409479;LOC413915;LOC409832;LOC725620;LOC551607;LOC413060;LOC552780;LOC726151;LOC102654166;LOC413121;LOC413906;LOC409598;LOC409994;LOC414033;LOC725143;Usp;LOC727534;LOC725480;LOC410694;LOC409666;LOC552529;COX3;LOC410489;LOC726000;LOC413868;LO…
GO:0032991	protein-containing complex	cellular_component	28	LOC102656311;LOC727014;Rps8;LOC724164;LOC409637;LOC724865;LOC726132;LOC411654;LOC552703;LOC409479;LOC409832;LOC725620;LOC551607;LOC726151;LOC102654166;LOC413121;LOC409994;LOC414033;LOC725143;LOC409666;LOC552529;LOC726689;LOC410489;LOC726000; LOC413868;LOC412549;LOC408799;LOC410905;
GO:0043226	organelle	cellular_component	28	LOC726923;Rps8;LOC551427;LOC409637;ND6;LOC411654;LOC100576660;LOC409479;LOC413915;LOC409832;LOC725620;LOC413060;LOC552780;LOC726151;LOC409598;LOC725143;Usp;LOC727534;LOC410694;COX3;LOC726000;LOC412549;LOC408799;LOC412363;LOC551232;LOC100576960;LOC100578311;Dll;
GO:0044422	organelle part	cellular_component	18	LOC102656311;LOC727014;LOC726476;LOC724164;ND6;LOC552703;LOC413915;LOC551607;LOC552780;LOC413121;LOC409994;LOC725143;LOC552529;COX3;LOC410489;LOC413868;LOC550975;LOC410092;
GO:0016020	membrane	cellular_component	6	LOC551848;ND6;LOC413915;LOC725480;COX3;LOC410092;
GO:0044217	other organism part	cellular_component	3	LOC413060;Usp;LOC551232;
GO:0005576	extracellular region	cellular_component	3	LOC727101;Mrjp3;Pban;
GO:0005623	cell	cellular_component	1	LOC551684
GO:0044421	extracellular region part	cellular_component	1	Pban
GO:0030054	cell junction	cellular_component	1	LOC725480
GO:0009987	cellular process	biological_process	46	LOC102656311;LOC551848;Rps8;LOC100576506;LOC552419;LOC726481;LOC724164;LOC412091;LOC409637;LOC408649;LOC408996;LOC413346;LOC410456;LOC411654;LOC552458;LOC409479;LOC409832;LOC551684;LOC552413;LOC552599;LOC552780;LOC726151;LOC102654166;LOC413121;LOC409994;LOC414033;LOC725143;LOC102656465;LOC552529;LOC408619;LOC726689;COX3;LOC412366;LOC412876;Ac3;LOC413868;LOC412549;LOC408799;LOC408991;LOC551602;LOC…
GO:0008152	metabolic process	biological_process	37	Rps8;LOC100576506;LOC411983;LOC726476;LOC726481;LOC724164;LOC409637;LOC408649;LOC408996;LOC413346;LOC411654;LOC552458;LOC409479;LOC409832;LOC552599;LOC102654014;LOC552780;LOC726151;LOC102654166;LOC413121;LOC414033;LOC725143;LOC552529;LOC408619;COX3;LOC412366;LOC412876;Ac3;LOC726441;LOC413868;LOC412549;LOC408799;LOC408991;LOC100576960;LOC100578311;LOC552014;LOC413735;
GO:0065007	biological regulation	biological_process	16	LOC551848;LOC552419;LOC412091;LOC551427;LOC408996;LOC410456;LOC551684;LOC552413;LOC102656027;LOC408346;LOC102656465;LOC552529;Ac3;LOC410379;Dll;Pban;
GO:0051179	localization	biological_process	9	LOC724865;LOC409479;LOC413915;LOC551684;LOC725480;LOC409666;LOC410905;LOC550975; LOC410092;
GO:0050896	response to stimulus	biological_process	3	LOC413025;LOC408649;LOC100576960;
GO:0071840	cellular component organization or biogenesis	biological_process	3	LOC409994;LOC412366;LOC551602;
GO:0032501	multicellular organismal process	biological_process	1	LOC410694
GO:0022610	biological adhesion	biological_process	1	LOC551848
GO:0032502	developmental process	biological_process	1	LOC410694
