# Supplementary material for: Exposure of Larvae to Sublethal Thiacloprid Delays Bee Development and Affects Transcriptional Responses of Newly Emerged Honey Bees
Source: Front Insect Sci. 2022 Apr 5;2:844957. doi: 10.3389/finsc.2022.844957 (PMC10926468; doi:10.3389/finsc.2022.844957)
Supplement: Supplementary Table 4 — GO classification of the enriched DEGs associated with up- and down-regulation. [file Table_4.XLSX]

## Sheet: Sheet1
S4 Table. GO classification of the enriched DEGs associated with up- and down-regulation.
The enriched GO terms for up-regulaed genes.
GO ID	Description	Term Type	Gene Number	Gene List
GO:0065007	biological regulation	biological_process	7	LOC552419；LOC551427；LOC551684；LOC552413；LOC408346；LOC552529；Pban；
GO:0050896	response to stimulus	biological_process	1	LOC100576960
GO:0009987	cellular process	biological_process	32	LOC102656311；Rps8；LOC100576506；LOC552419；LOC726481；LOC724164；LOC409637；LOC411654；LOC552458；LOC409479；LOC409832；LOC551684；LOC552413；LOC552599；LOC552780；LOC726151；LOC413121；LOC409994；LOC414033；LOC725143；LOC552529；LOC726689；COX3；LOC412366；LOC413868；LOC412549；LOC408799；LOC100576960；LOC100578311；LOC552014；Pban；LOC413735；
GO:0051179	localization	biological_process	4	LOC409479；LOC413915；LOC551684；LOC550975；
GO:0071840	cellular component organization or biogenesis	biological_process	2	LOC409994；LOC412366
GO:0008152	metabolic process	biological_process	26	Rps8；LOC100576506；LOC726481；LOC724164；LOC409637；LOC411654；LOC552458；LOC409479；LOC409832；LOC552599；LOC102654014；LOC552780；LOC726151；LOC413121；LOC414033；LOC725143；LOC552529；COX3；LOC412366；LOC413868；LOC412549；LOC408799；LOC100576960；LOC100578311；LOC552014；LOC413735；
GO:0044425	membrane part	cellular_component	11	LOC551427；ND6；LOC409479；LOC413915；LOC725620；LOC725670；LOC551557；LOC408349；COX3；LOC100576165；LOC550975；
GO:0005623	cell	cellular_component	1	LOC551684
GO:0044422	organelle part	cellular_component	15	LOC102656311；LOC727014；LOC724164；ND6；LOC552703；LOC413915；LOC551607；LOC552780； LOC413121；LOC409994；LOC725143；LOC552529；COX3；LOC413868；LOC550975；
GO:0032991	protein-containing complex	cellular_component	23	LOC102656311；LOC727014；Rps8；LOC724164；LOC409637；LOC726132；LOC411654；LOC552703； LOC409479；LOC409832；LOC725620；LOC551607；LOC726151；LOC413121；LOC409994；LOC414033；LOC725143；LOC552529；LOC726689；LOC726000；LOC413868；LOC412549； LOC408799；
GO:0044464	cell part	cellular_component	36	LOC102656311；LOC727014；LOC726923；Rps8；LOC724164；LOC551427；LOC409637；LOC725583； LOC726132；ND6；LOC411654；LOC552703；LOC100576660；LOC409479；LOC413915；LOC409832； LOC725620；LOC551607；LOC552780；LOC726151；LOC413121；LOC409994；LOC414033；LOC725143；LOC727534；LOC552529；COX3；LOC726000；LOC413868；LOC412549；LOC408799；LOC412363；LOC100576960；LOC100578311；LOC550975；LOC552014；
GO:0016020	membrane	cellular_component	3	ND6；LOC413915；COX3；
GO:0043226	organelle	cellular_component	22	LOC726923；Rps8；LOC551427；LOC409637；ND6；LOC411654；LOC100576660；LOC409479；LOC413915；LOC409832；LOC725620；LOC552780；LOC726151；LOC725143；LOC727534；COX3；LOC726000；LOC412549；LOC408799；LOC412363；LOC100576960；LOC100578311；
GO:0005576	extracellular region	cellular_component	1	Pban
GO:0044421	extracellular region part	cellular_component	1	Pban
GO:0005215	transporter activity	molecular_function	1	COX3
GO:0005488	binding	molecular_function	24	LOC726923；LOC552419；LOC551427；LOC100576812；LOC411654；LOC552458；LOC100576660；LOC725496；LOC551684；LOC552599；LOC551607；LOC725670；LOC102654014；LOC551119；LOC408346；LOC552529；LOC726689；LOC412366；LOC413868；LOC724716；LOC100578311；LOC552014；Pban；LOC413735；
GO:0003824	catalytic activity	molecular_function	25	LOC552419；LOC726481；ND6；LOC411581；LOC412286；LOC725615；LOC411654；LOC552458；LOC725496；LOC551684；LOC552599；LOC551607；LOC725670；LOC102654014；LOC552780；LOC100576401；LOC414033；LOC113218673；LOC727534；LOC107964838；COX3；LOC551968； LOC100578311；LOC552014；LOC413735；
GO:0140104	molecular carrier activity	molecular_function	1	LOC408349
GO:0005198	structural molecule activity	molecular_function	10	Rps8；LOC724164；LOC409637；LOC409479；LOC409832；LOC726151；LOC413121；LOC413868；LOC412549；LOC408799；
GO:0098772	molecular function regulator	molecular_function	1	Pban
The enriched GO terms for down-regulaed genes.
GO ID	Description	Term Type	Gene Number	Gene List
GO:0032501	multicellular organismal process	biological_process	1	LOC410694
GO:0065007	biological regulation	biological_process	9	LOC551848;LOC412091;LOC408996;LOC410456;LOC102656027;LOC102656465;Ac3;LOC410379;Dll;
GO:0050896	response to stimulus	biological_process	2	LOC413025;LOC408649;
GO:0009987	cellular process	biological_process	14	LOC551848;LOC412091;LOC408649;LOC408996;LOC413346;LOC410456;LOC102654166;LOC102656465;LOC408619;LOC412876;Ac3;LOC408991;LOC551602;LOC410379;
GO:0022610	biological adhesion	biological_process	1	LOC551848
GO:0051179	localization	biological_process	5	LOC724865;LOC725480;LOC409666;LOC410905;LOC410092;
GO:0032502	developmental process	biological_process	1	LOC410694
GO:0071840	cellular component organization or biogenesis	biological_process	1	LOC551602
GO:0008152	metabolic process	biological_process	11	LOC411983;LOC726476;LOC408649;LOC408996;LOC413346;LOC102654166;LOC408619;LOC412876;Ac3;LOC726441;LOC408991;
GO:0044425	membrane part	cellular_component	43	LOC551848;LOC100577135;LOC411983;LOC726476;LOC409852;LOC412091;LOC102655153;LOC552479;LOC411181;LOC724865;LOC410175;LOC552048;nAChRa9;LOC408920;LOC725462;LOC724951;LOC100577002;LOC413906;LOC409598;LOC552193;LOC551263;LOC725480;LOC409666;LOC413543;LOC408935;nAChRb2;LOC411864;LOC100578696;LOC408805;LOC410745;Ac3;LOC726441;LOC412968;LOC413620;LOC410369;LOC411155;LOC726886;LOC410905;LOC408618;LOC7261…
GO:0044217	other organism part	cellular_component	3	LOC413060;Usp;LOC551232;
GO:0044422	organelle part	cellular_component	3	LOC726476;LOC410489;LOC410092;
GO:0032991	protein-containing complex	cellular_component	5	LOC724865;LOC102654166;LOC409666;LOC410489;LOC410905;
GO:0044464	cell part	cellular_component	16	LOC551848;LOC726476;LOC724865;LOC413060;LOC102654166;LOC413906;LOC409598;Usp;LOC725480;LOC410694;LOC409666;LOC410489;LOC410905;LOC551232;Dll;LOC410092;
GO:0016020	membrane	cellular_component	3	LOC551848;LOC725480;LOC410092;
GO:0043226	organelle	cellular_component	6	LOC413060;LOC409598;Usp;LOC410694;LOC551232;Dll;
GO:0005576	extracellular region	cellular_component	2	LOC727101;Mrjp3;
GO:0030054	cell junction	cellular_component	1	LOC725480
GO:0005215	transporter activity	molecular_function	10	LOC102655153;LOC411181;nAChRa9;LOC725462;LOC413906;LOC551263;LOC408961;LOC408935;nAChRb2;LOC726392;
GO:0005488	binding	molecular_function	37	LOC410809;LOC551848;LOC408827;LOC413025;LOC408607;LOC727101;LOC102655392;LOC412091;LOC408354;LOC408649;LOC408996;LOC409409;LOC724865;LOC552585;LOC413060;LOC102656027;LOC409598;LOC412354;LOC102656465;Usp;LOC410694;LOC413638;LOC409666;LOC408619;Mrjp3;LOC410489;LOC409782;LOC412876;LOC410745;LOC410399;Ac3;LOC410369;LOC551232;LOC551602;LOC410743;LOC410379;Dll;
GO:0003824	catalytic activity	molecular_function	32	LOC408827;LOC413025;LOC551805;LOC411983;LOC726476;LOC412091;LOC408649;LOC408996;LOC409409;LOC724865;LOC413346;LOC411124;LOC406147;LOC408920;LOC724951;LOC102656465;LOC409666;LOC724568;LOC410867;LOC408619;LOC410245;LOC410489;LOC412876;LOC410745;Ac3;LOC413620;LOC410369;LOC408991;LOC724619;LOC408618;LOC410743;LOC410379;
GO:0098772	molecular function regulator	molecular_function	2	LOC727101;LOC412354;
GO:0016209	antioxidant activity	molecular_function	1	LOC413025
GO:0060089	molecular transducer activity	molecular_function	6	LOC551848;nAChRa9;Usp;nAChRb2;LOC100578696;LOC551232;
GO:0140110	transcription regulator activity	molecular_function	5	LOC408354;LOC413060;Usp;LOC410694;LOC551232;
