# Supplementary material for: Exposure of Larvae to Sublethal Thiacloprid Delays Bee Development and Affects Transcriptional Responses of Newly Emerged Honey Bees
Source: Front Insect Sci. 2022 Apr 5;2:844957. doi: 10.3389/finsc.2022.844957 (PMC10926468; doi:10.3389/finsc.2022.844957)
Supplement: Supplementary Table 5 — The most enriched KEGG pathway for up- or down-regulated DEGs. [file Table_5.XLSX]

## Sheet: Sheet1
S5 Table. The most enriched KEGG pathway for up-or down-regulated DEGs.
The enriched KEGG pathway for up-regulaed genes.
KEGG Term	Database	ID	Gene Number	P-Value	Corrected P-Value	Gene List
Ribosome	KEGG PATHWAY	map03010	9	9.47364e-07	8.62101e-05	Rps8;LOC724164;LOC409637;LOC409479;LOC409832;LOC413121;LOC413868;LOC412549;LOC408799;
RNA polymerase	KEGG PATHWAY	map03020	3	0.00202344	0.0920664	LOC552458;LOC552599;LOC551607;
Folate biosynthesis	KEGG PATHWAY	map00790	2	0.0144343	0.437839	LOC414033;LOC551968
Huntington disease	KEGG PATHWAY	map05016	5	0.0382389	0.869935	LOC102656311;LOC552458;LOC552599;LOC551607;COX3;
Cysteine and methionine metabolism	KEGG PATHWAY	map00270	2	0.0526242	0.957761	LOC552014;LOC413735
Riboflavin metabolism	KEGG PATHWAY	map00740	1	0.0602059	0.913123	LOC100576660
Sulfur relay system	KEGG PATHWAY	map04122	1	0.0685109	0.890641	LOC414033
Pantothenate and CoA biosynthesis	KEGG PATHWAY	map00770	1	0.0849051	0.965796	LOC411581
Fatty acid biosynthesis	KEGG PATHWAY	map00061	1	0.0929956	0.940289	LOC412286
Ferroptosis	KEGG PATHWAY	map04216	1	0.132406	1	LOC413735
Viral myocarditis	KEGG PATHWAY	map05416	1	0.140084	1	LOC552419
Hippo signaling pathway - multiple species	KEGG PATHWAY	map04392	1	0.147695	1	LOC552413
Protein export	KEGG PATHWAY	map03060	1	0.162719	1	LOC408349
Fc epsilon RI signaling pathway	KEGG PATHWAY	map04664	1	0.162719	1	LOC552419
VEGF signaling pathway	KEGG PATHWAY	map04370	1	0.170134	1	LOC552419
Natural killer cell mediated cytotoxicity	KEGG PATHWAY	map04650	1	0.170134	1	LOC552419
SNARE interactions in vesicular transport	KEGG PATHWAY	map04130	1	0.177483	0.950058	LOC413915
Fructose and mannose metabolism	KEGG PATHWAY	map00051	1	0.177483	0.950058	LOC551968
Pentose and glucuronate interconversions	KEGG PATHWAY	map00040	1	0.191992	0.919538	LOC551968
Base excision repair	KEGG PATHWAY	map03410	1	0.191992	0.919538	LOC726923
Galactose metabolism	KEGG PATHWAY	map00052	1	0.191992	0.919538	LOC551968
B cell receptor signaling pathway	KEGG PATHWAY	map04662	1	0.199151	0.823761	LOC552419
Amyotrophic lateral sclerosis (ALS)	KEGG PATHWAY	map05014	1	0.206248	0.816026	LOC552419
Pancreatic cancer	KEGG PATHWAY	map05212	1	0.234025	0.887344	LOC552419
Pyrimidine metabolism	KEGG PATHWAY	map00240	1	0.234025	0.887344	LOC100578311
Toll-like receptor signaling pathway	KEGG PATHWAY	map04620	1	0.247553	0.866435	LOC552419
Osteoclast differentiation	KEGG PATHWAY	map04380	1	0.247553	0.866435	LOC552419
Leukocyte transendothelial migration	KEGG PATHWAY	map04670	1	0.247553	0.866435	LOC552419
Non-alcoholic fatty liver disease (NAFLD)	KEGG PATHWAY	map04932	2	0.250104	0.784808	LOC552419;COX3
AGE-RAGE signaling pathway in diabetic complications	KEGG PATHWAY	map04933	1	0.260846	0.791233	LOC552419
Drug metabolism - other enzymes	KEGG PATHWAY	map00983	1	0.267406	0.784965	LOC100578311
Renal cell carcinoma	KEGG PATHWAY	map05211	1	0.280354	0.797258	LOC552419
Colorectal cancer	KEGG PATHWAY	map05210	1	0.286744	0.790719	LOC552419
DNA replication	KEGG PATHWAY	map03030	1	0.286744	0.790719	LOC726923
Glutathione metabolism	KEGG PATHWAY	map00480	1	0.286744	0.790719	LOC413735
Nucleotide excision repair	KEGG PATHWAY	map03420	1	0.293078	0.740837	LOC726923
Fc gamma R-mediated phagocytosis	KEGG PATHWAY	map04666	1	0.293078	0.740837	LOC552419
Bacterial invasion of epithelial cells	KEGG PATHWAY	map05100	1	0.293078	0.740837	LOC552419
Glycerolipid metabolism	KEGG PATHWAY	map00561	1	0.299357	0.6985	LOC551968
Epithelial cell signaling in Helicobacter pylori infection	KEGG PATHWAY	map05120	1	0.317866	0.723146	LOC552419
Choline metabolism in cancer	KEGG PATHWAY	map05231	1	0.323929	0.718964	LOC552419
Adherens junction	KEGG PATHWAY	map04520	1	0.329938	0.714867	LOC552419
Cardiac muscle contraction	KEGG PATHWAY	map04260	1	0.347654	0.735733	COX3
Kaposi sarcoma-associated herpesvirus infection	KEGG PATHWAY	map05167	1	0.359208	0.742907	LOC552419
Sphingolipid signaling pathway	KEGG PATHWAY	map04071	1	0.364909	0.737928	LOC552419
Apoptosis - fly	KEGG PATHWAY	map04214	1	0.364909	0.737928	LOC552413
Inositol phosphate metabolism	KEGG PATHWAY	map00562	1	0.370561	0.717469	LOC726481
Phosphatidylinositol signaling system	KEGG PATHWAY	map04070	1	0.381716	0.72367	LOC726481
Neurotrophin signaling pathway	KEGG PATHWAY	map04722	1	0.387221	0.719124	LOC552419
Fluid shear stress and atherosclerosis	KEGG PATHWAY	map05418	1	0.398086	0.724516	LOC552419
Pancreatic secretion	KEGG PATHWAY	map04972	1	0.398086	0.724516	LOC552419
Hippo signaling pathway - fly	KEGG PATHWAY	map04391	1	0.403447	0.706033	LOC552413
Chemokine signaling pathway	KEGG PATHWAY	map04062	1	0.408762	0.701836	LOC552419
RNA degradation	KEGG PATHWAY	map03018	1	0.424428	0.715239	LOC552529
Yersinia infection	KEGG PATHWAY	map05135	1	0.429559	0.710724	LOC552419
Cellular senescence	KEGG PATHWAY	map04218	1	0.439686	0.71449	LOC726496
Phagosome	KEGG PATHWAY	map04145	1	0.444683	0.709933	LOC552419
Longevity regulating pathway - worm	KEGG PATHWAY	map04212	1	0.454547	0.713168	LOC726132
Ribosome biogenesis in eukaryotes	KEGG PATHWAY	map03008	1	0.454547	0.713168	LOC552780
Hippo signaling pathway	KEGG PATHWAY	map04390	1	0.459414	0.696777	LOC552413
Axon guidance	KEGG PATHWAY	map04360	1	0.464238	0.692552	LOC552419
Epstein-Barr virus infection	KEGG PATHWAY	map05169	1	0.464238	0.692552	LOC552419
Human cytomegalovirus infection	KEGG PATHWAY	map05163	1	0.47376	0.68432	LOC552419
Axon regeneration	KEGG PATHWAY	map04361	1	0.47376	0.68432	LOC552419
Focal adhesion	KEGG PATHWAY	map04510	1	0.483116	0.676363	LOC552419
Rap1 signaling pathway	KEGG PATHWAY	map04015	1	0.487733	0.67248	LOC552419
Tight junction	KEGG PATHWAY	map04530	1	0.492309	0.668658	LOC552419
Lysosome	KEGG PATHWAY	map04142	1	0.496845	0.664895	LOC409298
Wnt signaling pathway	KEGG PATHWAY	map04310	1	0.501341	0.661188	LOC552419
Regulation of actin cytoskeleton	KEGG PATHWAY	map04810	1	0.501341	0.661188	LOC552419
Human immunodeficiency virus 1 infection	KEGG PATHWAY	map05170	1	0.505797	0.648275	LOC552419
Purine metabolism	KEGG PATHWAY	map00230	1	0.510215	0.644855	LOC727534
Ras signaling pathway	KEGG PATHWAY	map04014	1	0.510215	0.644855	LOC552419
MAPK signaling pathway - fly	KEGG PATHWAY	map04013	1	0.518934	0.638148	LOC552419
cAMP signaling pathway	KEGG PATHWAY	map04024	1	0.535916	0.650245	LOC552419
PI3K-Akt signaling pathway	KEGG PATHWAY	map04151	1	0.556319	0.666119	LOC552419
MAPK signaling pathway	KEGG PATHWAY	map04010	1	0.560292	0.662164	LOC552419
Viral carcinogenesis	KEGG PATHWAY	map05203	1	0.564231	0.658269	LOC552419
Proteoglycans in cancer	KEGG PATHWAY	map05205	1	0.564231	0.658269	LOC552419
Pathogenic Escherichia coli infection	KEGG PATHWAY	map05130	1	0.568135	0.646253	LOC552419
Salmonella infection	KEGG PATHWAY	map05132	1	0.622732	0.699613	LOC552419
Spliceosome	KEGG PATHWAY	map03040	1	0.62612	0.694841	LOC552529
Endocytosis	KEGG PATHWAY	map04144	1	0.632808	0.693802	LOC726132
Shigellosis	KEGG PATHWAY	map05131	1	0.636108	0.689116	LOC552419
Protein processing in endoplasmic reticulum	KEGG PATHWAY	map04141	1	0.652173	0.698209	LOC550975
Oxidative phosphorylation	KEGG PATHWAY	map00190	1	0.655302	0.693401	COX3
RNA transport	KEGG PATHWAY	map03013	1	0.661476	0.691889	LOC552780
Parkinson disease	KEGG PATHWAY	map05012	1	0.667542	0.690299	COX3
Pathways in cancer	KEGG PATHWAY	map05200	1	0.801905	0.819926	LOC552419
Thermogenesis	KEGG PATHWAY	map04714	1	0.805489	0.814439	COX3
Alzheimer disease	KEGG PATHWAY	map05010	1	0.858815	0.858815	COX3
The enriched KEGG pathway for down-regulaed genes.
KEGG Term	Database	ID	Gene Number	P-Value	Corrected P-Value	Gene List
Glutamatergic synapse	KEGG PATHWAY	map04724	4	0.0005808	0.0731808	LOC408996;LOC102656465;Ac3;LOC408991;
Salivary secretion	KEGG PATHWAY	map04970	4	0.000791345	0.0498547	LOC413994;LOC408996;Ac3;LOC410905;
Insulin secretion	KEGG PATHWAY	map04911	4	0.00095854	0.0402587	LOC413994;LOC408996;Ac3;LOC410905;
Cholinergic synapse	KEGG PATHWAY	map04725	4	0.00105082	0.0331009	LOC408996;LOC102656465;LOC408935;Ac3;
Aldosterone synthesis and secretion	KEGG PATHWAY	map04925	4	0.00148281	0.0373669	LOC408996;Ac3;LOC410905;LOC551232;
Pancreatic secretion	KEGG PATHWAY	map04972	4	0.00328172	0.0689162	LOC413994;LOC408996;Ac3;LOC410905;
Thyroid hormone synthesis	KEGG PATHWAY	map04918	3	0.004052	0.0729359	LOC408996;Ac3;LOC410905;
Thyroid hormone signaling pathway	KEGG PATHWAY	map04919	4	0.00419683	0.0661001	LOC727101;LOC408996;LOC413906;LOC410905;
cGMP-PKG signaling pathway	KEGG PATHWAY	map04022	4	0.00419683	0.0661001	LOC413994;LOC408996;Ac3;LOC410905;
Gastric acid secretion	KEGG PATHWAY	map04971	3	0.00628407	0.0791793	LOC408996;Ac3;LOC410905;
GABAergic synapse	KEGG PATHWAY	map04727	3	0.00734578	0.0841426	LOC102656465;Ac3;LOC408991;
Axon regeneration	KEGG PATHWAY	map04361	4	0.00756728	0.0794564	LOC408996;LOC413060;LOC102656465;LOC408455;
Proximal tubule bicarbonate reclamation	KEGG PATHWAY	map04964	2	0.00841707	0.0815808	LOC408991;LOC410905
Parathyroid hormone synthesis, secretion and action	KEGG PATHWAY	map04928	3	0.00850761	0.0765685	LOC408996;Ac3;LOC551232;
Melanogenesis	KEGG PATHWAY	map04916	3	0.00850761	0.0765685	LOC408996;LOC102656465;Ac3;
Circadian entrainment	KEGG PATHWAY	map04713	3	0.00850761	0.0765685	LOC408996;LOC102656465;Ac3;
Protein digestion and absorption	KEGG PATHWAY	map04974	3	0.0126125	0.0934812	LOC413906;LOC552193;LOC410905;
Carbohydrate digestion and absorption	KEGG PATHWAY	map04973	2	0.0126802	0.0887612	LOC408996;LOC410905
Estrogen signaling pathway	KEGG PATHWAY	map04915	3	0.0150225	0.0996229	LOC408996;LOC102656465;Ac3;
Vascular smooth muscle contraction	KEGG PATHWAY	map04270	3	0.016764	0.105613	LOC413994;LOC408996;Ac3;
Adrenergic signaling in cardiomyocytes	KEGG PATHWAY	map04261	3	0.0176755	0.106053	LOC408996;Ac3;LOC410905;
Relaxin signaling pathway	KEGG PATHWAY	map04926	3	0.0186143	0.106609	LOC408996;LOC102656465;Ac3;
Inositol phosphate metabolism	KEGG PATHWAY	map00562	3	0.0186143	0.106609	LOC408996;LOC100577002;LOC724619;
Oxytocin signaling pathway	KEGG PATHWAY	map04921	3	0.0215945	0.113371	LOC408996;LOC102656465;Ac3;
D-Glutamine and D-glutamate metabolism	KEGG PATHWAY	map00471	1	0.0216362	0.109047	LOC408991
Phospholipase D signaling pathway	KEGG PATHWAY	map04072	3	0.0237183	0.114943	LOC408996;LOC724951;Ac3;
Long-term depression	KEGG PATHWAY	map04730	2	0.0254603	0.118815	LOC408996;LOC102656465
Cortisol synthesis and secretion	KEGG PATHWAY	map04927	2	0.0275825	0.124121	LOC408996;Ac3
GnRH secretion	KEGG PATHWAY	map04929	2	0.0275825	0.124121	Amih;LOC408996
Vasopressin-regulated water reabsorption	KEGG PATHWAY	map04962	2	0.0275825	0.124121	Ac3;LOC413409
Renin secretion	KEGG PATHWAY	map04924	2	0.0297735	0.121015	LOC413994;LOC408996
Endocrine and other factor-regulated calcium reabsorption	KEGG PATHWAY	map04961	2	0.0320316	0.126124	LOC408996;LOC410905
Phototransduction - fly	KEGG PATHWAY	map04745	2	0.0320316	0.126124	LOC408996;LOC410489
Bile secretion	KEGG PATHWAY	map04976	2	0.0320316	0.126124	Ac3;LOC410905
Human cytomegalovirus infection	KEGG PATHWAY	map05163	3	0.0431178	0.155224	LOC408996;LOC102656465;Ac3
Retrograde endocannabinoid signaling	KEGG PATHWAY	map04723	3	0.0461591	0.161557	LOC408996;LOC102656465;Ac3;
Rap1 signaling pathway	KEGG PATHWAY	map04015	3	0.0477188	0.162502	LOC408996;LOC102656465;Ac3;
Morphine addiction	KEGG PATHWAY	map05032	2	0.0495795	0.164395	LOC102656465;Ac3
Inflammatory mediator regulation of TRP channels	KEGG PATHWAY	map04750	2	0.0523164	0.169022	LOC408996;Ac3
Chagas disease (American trypanosomiasis)	KEGG PATHWAY	map05142	2	0.0551062	0.173585	LOC408996;LOC102656465
Serotonergic synapse	KEGG PATHWAY	map04726	2	0.0551062	0.173585	LOC408996;LOC102656465
African trypanosomiasis	KEGG PATHWAY	map05143	1	0.063534	0.190602	LOC408996
cAMP signaling pathway	KEGG PATHWAY	map04024	3	0.0665459	0.194995	Amih;Ac3;LOC410905;
GnRH signaling pathway	KEGG PATHWAY	map04912	2	0.0698008	0.199884	LOC408996;Ac3
Gap junction	KEGG PATHWAY	map04540	2	0.0823699	0.230636	LOC408996;Ac3
Growth hormone synthesis, secretion and action	KEGG PATHWAY	map04935	2	0.0856145	0.234509	LOC408996;Ac3
Cytokine-cytokine receptor interaction	KEGG PATHWAY	map04060	1	0.093792	0.251442	LOC727101
Platelet activation	KEGG PATHWAY	map04611	2	0.095574	0.250882	LOC408996;Ac3
Glycolysis / Gluconeogenesis	KEGG PATHWAY	map00010	2	0.0989652	0.254482	LOC100577002;LOC724619
Dopaminergic synapse	KEGG PATHWAY	map04728	2	0.10239	0.258023	LOC408996;LOC102656465
NOD-like receptor signaling pathway	KEGG PATHWAY	map04621	2	0.109337	0.270128	LOC408996;LOC725923
Apelin signaling pathway	KEGG PATHWAY	map04371	2	0.112857	0.273462	LOC408996;Ac3
Arginine biosynthesis	KEGG PATHWAY	map00220	1	0.113427	0.269656	LOC408991
Nitrogen metabolism	KEGG PATHWAY	map00910	1	0.123086	0.287201	LOC408827
Chemokine signaling pathway	KEGG PATHWAY	map04062	2	0.13456	0.308265	LOC408996;Ac3
Calcium signaling pathway	KEGG PATHWAY	map04020	2	0.138265	0.311097	LOC408996;Ac3
Ovarian steroidogenesis	KEGG PATHWAY	map04913	1	0.142095	0.314105	Ac3
Cushing syndrome	KEGG PATHWAY	map04934	2	0.145743	0.316613	LOC408996;Ac3
Aldosterone-regulated sodium reabsorption	KEGG PATHWAY	map04960	1	0.169849	0.362729	LOC410905
Olfactory transduction	KEGG PATHWAY	map04740	1	0.169849	0.362729	Ac3
Hippo signaling pathway - multiple species	KEGG PATHWAY	map04392	1	0.178903	0.369537	LOC410009
Starch and sucrose metabolism	KEGG PATHWAY	map00500	1	0.196718	0.399783	LOC413346
Insect hormone biosynthesis	KEGG PATHWAY	map00981	1	0.196718	0.399783	LOC406147
Basal cell carcinoma	KEGG PATHWAY	map05217	1	0.205483	0.404544	LOC727101
Fat digestion and absorption	KEGG PATHWAY	map04975	1	0.214153	0.415128	LOC724951
Purine metabolism	KEGG PATHWAY	map00230	2	0.216005	0.412372	Ac3;LOC410379
MAPK signaling pathway - fly	KEGG PATHWAY	map04013	2	0.224031	0.421312	LOC727101;LOC406073
Regulation of lipolysis in adipocytes	KEGG PATHWAY	map04923	1	0.231215	0.428427	Ac3
Base excision repair	KEGG PATHWAY	map03410	1	0.231215	0.428427	LOC408649
Mineral absorption	KEGG PATHWAY	map04978	1	0.239608	0.431295	LOC410905
Notch signaling pathway	KEGG PATHWAY	map04330	1	0.247911	0.439955	LOC727399
Hedgehog signaling pathway - fly	KEGG PATHWAY	map04341	1	0.247911	0.439955	LOC727101
Alanine, aspartate and glutamate metabolism	KEGG PATHWAY	map00250	1	0.256125	0.442079	LOC408991
Long-term potentiation	KEGG PATHWAY	map04720	1	0.26425	0.449939	LOC408996
Terpenoid backbone biosynthesis	KEGG PATHWAY	map00900	1	0.280239	0.470802	LOC406147
Various types of N-glycan biosynthesis	KEGG PATHWAY	map00513	1	0.288105	0.477647	LOC726476
Amoebiasis	KEGG PATHWAY	map05146	1	0.288105	0.477647	LOC408996
Dilated cardiomyopathy (DCM)	KEGG PATHWAY	map05414	1	0.295886	0.477969	Ac3
Central carbon metabolism in cancer	KEGG PATHWAY	map05230	1	0.303583	0.484195	LOC408991
AGE-RAGE signaling pathway in diabetic complications	KEGG PATHWAY	map04933	1	0.311197	0.490135	LOC408996
Pathways in cancer	KEGG PATHWAY	map05200	3	0.311597	0.484707	LOC727101;LOC408996;Ac3;
N-Glycan biosynthesis	KEGG PATHWAY	map00510	1	0.318729	0.489754	LOC726476
Endocrine resistance	KEGG PATHWAY	map01522	1	0.318729	0.489754	Ac3
TGF-beta signaling pathway	KEGG PATHWAY	map04350	1	0.318729	0.489754	LOC727101
Pyruvate metabolism	KEGG PATHWAY	map00620	1	0.32618	0.483514	LOC412876
Salmonella infection	KEGG PATHWAY	map05132	2	0.333048	0.487954	LOC725923;LOC413409;
Citrate cycle (TCA cycle)	KEGG PATHWAY	map00020	1	0.340842	0.493633	LOC412876
Vibrio cholerae infection	KEGG PATHWAY	map05110	1	0.340842	0.493633	Ac3
Toxoplasmosis	KEGG PATHWAY	map05145	1	0.348054	0.492751	LOC102656465
Glycerolipid metabolism	KEGG PATHWAY	map00561	1	0.355189	0.497264	LOC724951
PPAR signaling pathway	KEGG PATHWAY	map03320	1	0.362246	0.501572	LOC408920
Choline metabolism in cancer	KEGG PATHWAY	map05231	1	0.382966	0.524497	LOC408935
Adherens junction	KEGG PATHWAY	map04520	1	0.389724	0.528013	LOC100576384
Spinocerebellar ataxia	KEGG PATHWAY	map05017	1	0.396409	0.531357	LOC408996
Progesterone-mediated oocyte maturation	KEGG PATHWAY	map04914	1	0.403022	0.534534	Ac3
Longevity regulating pathway - multiple species	KEGG PATHWAY	map04213	1	0.403022	0.534534	Ac3
Longevity regulating pathway	KEGG PATHWAY	map04211	1	0.403022	0.534534	Ac3
Cardiac muscle contraction	KEGG PATHWAY	map04260	1	0.409563	0.526581	LOC410905
Sphingolipid signaling pathway	KEGG PATHWAY	map04071	1	0.428767	0.545703	LOC408996
Synaptic vesicle cycle	KEGG PATHWAY	map04721	1	0.428767	0.545703	LOC411181
Apoptosis - fly	KEGG PATHWAY	map04214	1	0.428767	0.545703	Usp
Signaling pathways regulating pluripotency of stem cells	KEGG PATHWAY	map04550	1	0.441226	0.545044	LOC727101
Phosphatidylinositol signaling system	KEGG PATHWAY	map04070	1	0.447354	0.547249	LOC408996
Glucagon signaling pathway	KEGG PATHWAY	map04922	1	0.453417	0.549332	LOC408996
Insulin resistance	KEGG PATHWAY	map04931	1	0.459414	0.551296	LOC408920
FoxO signaling pathway	KEGG PATHWAY	map04068	1	0.465346	0.553147	LOC552793
Fluid shear stress and atherosclerosis	KEGG PATHWAY	map05418	1	0.465346	0.553147	LOC727101
Hippo signaling pathway - fly	KEGG PATHWAY	map04391	1	0.471214	0.549749	LOC410009
mRNA surveillance pathway	KEGG PATHWAY	map03015	1	0.482759	0.558052	LOC409795
Glycerophospholipid metabolism	KEGG PATHWAY	map00564	1	0.488439	0.559485	LOC724951
Peroxisome	KEGG PATHWAY	map04146	1	0.499614	0.567129	LOC411983
Yersinia infection	KEGG PATHWAY	map05135	1	0.499614	0.567129	LOC725923
Oocyte meiosis	KEGG PATHWAY	map04114	1	0.505111	0.563221	Ac3
Alcoholism	KEGG PATHWAY	map05034	1	0.505111	0.563221	LOC102656465
Phagosome	KEGG PATHWAY	map04145	1	0.515927	0.565277	LOC413409
Longevity regulating pathway - worm	KEGG PATHWAY	map04212	1	0.52651	0.571899	LOC411983
Hippo signaling pathway	KEGG PATHWAY	map04390	1	0.531716	0.572617	LOC727101
Wnt signaling pathway	KEGG PATHWAY	map04310	1	0.576099	0.615157	LOC408996
Human immunodeficiency virus 1 infection	KEGG PATHWAY	map05170	1	0.580767	0.61493	LOC102656465
MicroRNAs in cancer	KEGG PATHWAY	map05206	1	0.585384	0.614654	LOC408991
PI3K-Akt signaling pathway	KEGG PATHWAY	map04151	1	0.632981	0.659138	LOC725923
Human T-cell leukemia virus 1 infection	KEGG PATHWAY	map05166	1	0.675184	0.697321	Ac3
Shigellosis	KEGG PATHWAY	map05131	1	0.712597	0.729977	LOC408996
Thermogenesis	KEGG PATHWAY	map04714	1	0.867273	0.881261	Ac3
Huntington disease	KEGG PATHWAY	map05016	1	0.905399	0.912642	LOC408996
Alzheimer disease	KEGG PATHWAY	map05010	1	0.910605	0.910605	LOC408996
