# Supplementary material for: Exposure of Larvae to Sublethal Thiacloprid Delays Bee Development and Affects Transcriptional Responses of Newly Emerged Honey Bees
Source: Front Insect Sci. 2022 Apr 5;2:844957. doi: 10.3389/finsc.2022.844957 (PMC10926468; doi:10.3389/finsc.2022.844957)
Supplement: Supplementary Table 6 — Sheet1. The most enriched KEGG metabolism-related pathways for up- or down-regulated DEGs. Sheet2. The most enriched KEGG immune-related pathways for up- or down-regulated DEGs. Sheet3. The most enriched KEGG signal transduction related pathways for up- or down-regulated DEGs. [file Table_6.XLSX]

## Sheet: Sheet1
Table S6. The most enriched KEGG metabolism, immune and transduction related pathways for up-or down-regulated DEGs.
The enriched KEGG metabolism related pathway for up-regulaed genes.
KEGG Term	Database	ID	Gene Number	P-Value	Corrected P-Value	Gene List
Folate biosynthesis	KEGG PATHWAY	map00790	2	0.0144343	0.437839	LOC414033;LOC551968
Cysteine and methionine metabolism	KEGG PATHWAY	map00270	2	0.0526242	0.957761	LOC552014;LOC413735
Riboflavin metabolism	KEGG PATHWAY	map00740	1	0.0602059	0.913123	LOC100576660
Pantothenate and CoA biosynthesis	KEGG PATHWAY	map00770	1	0.0849051	0.965796	LOC411581
Fatty acid biosynthesis	KEGG PATHWAY	map00061	1	0.0929956	0.940289	LOC412286
Fructose and mannose metabolism	KEGG PATHWAY	map00051	1	0.177483	0.950058	LOC551968
Pentose and glucuronate interconversions	KEGG PATHWAY	map00040	1	0.191992	0.919538	LOC551968
Galactose metabolism	KEGG PATHWAY	map00052	1	0.191992	0.919538	LOC551968
Pyrimidine metabolism	KEGG PATHWAY	map00240	1	0.234025	0.887344	LOC100578311
Drug metabolism - other enzymes	KEGG PATHWAY	map00983	1	0.267406	0.784965	LOC100578311
Glutathione metabolism	KEGG PATHWAY	map00480	1	0.286744	0.790719	LOC413735
Glycerolipid metabolism	KEGG PATHWAY	map00561	1	0.299357	0.6985	LOC551968
Inositol phosphate metabolism	KEGG PATHWAY	map00562	1	0.370561	0.717469	LOC726481
Purine metabolism	KEGG PATHWAY	map00230	1	0.510215	0.644855	LOC727534
Oxidative phosphorylation	KEGG PATHWAY	map00190	1	0.655302	0.693401	COX3
The enriched KEGG metabolism related pathway for down-regulaed genes.
KEGG Term	Database	ID	Gene Number	P-Value	Corrected P-Value	Gene List
Inositol phosphate metabolism	KEGG PATHWAY	map00562	3	0.0186143	0.106609	LOC408996;LOC100577002;LOC724619;
D-Glutamine and D-glutamate metabolism	KEGG PATHWAY	map00471	1	0.0216362	0.109047	LOC408991
Glycolysis / Gluconeogenesis	KEGG PATHWAY	map00010	2	0.0989652	0.254482	LOC100577002;LOC724619
Arginine biosynthesis	KEGG PATHWAY	map00220	1	0.113427	0.269656	LOC408991
Nitrogen metabolism	KEGG PATHWAY	map00910	1	0.123086	0.287201	LOC408827
Starch and sucrose metabolism	KEGG PATHWAY	map00500	1	0.196718	0.399783	LOC413346
Insect hormone biosynthesis	KEGG PATHWAY	map00981	1	0.196718	0.399783	LOC406147
Purine metabolism	KEGG PATHWAY	map00230	2	0.216005	0.412372	Ac3;LOC410379
Alanine, aspartate and glutamate metabolism	KEGG PATHWAY	map00250	1	0.256125	0.442079	LOC408991
Terpenoid backbone biosynthesis	KEGG PATHWAY	map00900	1	0.280239	0.470802	LOC406147
Various types of N-glycan biosynthesis	KEGG PATHWAY	map00513	1	0.288105	0.477647	LOC726476
N-Glycan biosynthesis	KEGG PATHWAY	map00510	1	0.318729	0.489754	LOC726476
Pyruvate metabolism	KEGG PATHWAY	map00620	1	0.32618	0.483514	LOC412876
Citrate cycle (TCA cycle)	KEGG PATHWAY	map00020	1	0.340842	0.493633	LOC412876
Glycerolipid metabolism	KEGG PATHWAY	map00561	1	0.355189	0.497264	LOC724951
Glycerophospholipid metabolism	KEGG PATHWAY	map00564	1	0.488439	0.559485	LOC724951

## Sheet: Sheet2
The enriched KEGG immune related pathway for up-regulaed genes.
KEGG Term	Database	ID	Gene Number	P-Value	Corrected P-Value	Gene List
Toll-like receptor signaling pathway	KEGG PATHWAY	map04620	1	0.247553	0.866435	LOC552419
Fc gamma R-mediated phagocytosis	KEGG PATHWAY	map04666	1	0.293078	0.740837	LOC552419
Fc epsilon RI signaling pathway	KEGG PATHWAY	map04664	1	0.162719	1	LOC552419
B cell receptor signaling pathway	KEGG PATHWAY	map04662	1	0.199151	0.823761	LOC552419
Leukocyte transendothelial migration	KEGG PATHWAY	map04670	1	0.247553	0.866435	LOC552419
Chemokine signaling pathway	KEGG PATHWAY	map04062	1	0.408762	0.701836	LOC552419
Natural killer cell mediated cytotoxicity	KEGG PATHWAY	map04650	1	0.170134	1	LOC552419
The enriched KEGG immune related pathway for down-regulaed genes.
KEGG Term	Database	ID	Gene Number	P-Value	Corrected P-Value	Gene List
NOD-like receptor signaling pathway	KEGG PATHWAY	map04621	2	0.109337	0.270128	LOC408996;LOC725923
Chemokine signaling pathway	KEGG PATHWAY	map04062	2	0.13456	0.308265	LOC408996;Ac3
Platelet activation	KEGG PATHWAY	map04611	2	0.095574	0.250882	LOC408996;Ac3

## Sheet: Sheet3
The enriched KEGG signal transduction related pathway for up-regulaed genes.
KEGG Term	Database	ID	Gene Number	P-Value	Corrected P-Value	Gene List
cAMP signaling pathway	KEGG PATHWAY	map04024	1	0.535916	0.650245	LOC552419
Hippo signaling pathway - multiple species	KEGG PATHWAY	map04392	1	0.147695	1	LOC552413
Hippo signaling pathway	KEGG PATHWAY	map04390	1	0.459414	0.696777	LOC552413
Hippo signaling pathway - fly	KEGG PATHWAY	map04391	1	0.403447	0.706033	LOC552413
Rap1 signaling pathway	KEGG PATHWAY	map04015	1	0.487733	0.67248	LOC552419
Ras signaling pathway	KEGG PATHWAY	map04014	1	0.510215	0.644855	LOC552419
MAPK signaling pathway	KEGG PATHWAY	map04010	1	0.560292	0.662164	LOC552419
MAPK signaling pathway - fly	KEGG PATHWAY	map04013	1	0.518934	0.638148	LOC552419
Wnt signaling pathway	KEGG PATHWAY	map04310	1	0.501341	0.661188	LOC552419
Phosphatidylinositol signaling system	KEGG PATHWAY	map04070	1	0.381716	0.72367	LOC726481
PI3K-Akt signaling pathway	KEGG PATHWAY	map04151	1	0.556319	0.666119	LOC552419
VEGF signaling pathway	KEGG PATHWAY	map04370	1	0.170134	1	LOC552419
Sphingolipid signaling pathway	KEGG PATHWAY	map04071	1	0.364909	0.737928	LOC552419
The enriched KEGG signal transduction related pathway for down-regulaed genes.
KEGG Term	Database	ID	Gene Number	P-Value	Corrected P-Value	Gene List
Notch signaling pathway	KEGG PATHWAY	map04330	1	0.247911	0.439955	LOC727399
cAMP signaling pathway	KEGG PATHWAY	map04024	3	0.0665459	0.194995	Amih;Ac3;LOC410905;
Hippo signaling pathway - multiple species	KEGG PATHWAY	map04392	1	0.178903	0.369537	LOC410009
Hippo signaling pathway	KEGG PATHWAY	map04390	1	0.531716	0.572617	LOC727101
Hippo signaling pathway - fly	KEGG PATHWAY	map04391	1	0.471214	0.549749	LOC410009
Rap1 signaling pathway	KEGG PATHWAY	map04015	3	0.0477188	0.162502	LOC408996;LOC102656465;Ac3;
MAPK signaling pathway - fly	KEGG PATHWAY	map04013	2	0.224031	0.421312	LOC727101;LOC406073
Wnt signaling pathway	KEGG PATHWAY	map04310	1	0.576099	0.615157	LOC408996
Phosphatidylinositol signaling system	KEGG PATHWAY	map04070	1	0.447354	0.547249	LOC408996
FoxO signaling pathway	KEGG PATHWAY	map04068	1	0.465346	0.553147	LOC552793
PI3K-Akt signaling pathway	KEGG PATHWAY	map04151	1	0.632981	0.659138	LOC725923
Apelin signaling pathway	KEGG PATHWAY	map04371	2	0.112857	0.273462	LOC408996;Ac3
Phospholipase D signaling pathway	KEGG PATHWAY	map04072	3	0.0237183	0.114943	LOC408996;LOC724951;Ac3;
Sphingolipid signaling pathway	KEGG PATHWAY	map04071	1	0.428767	0.545703	LOC408996
TGF-beta signaling pathway	KEGG PATHWAY	map04350	1	0.318729	0.489754	LOC727101
Hedgehog signaling pathway - fly	KEGG PATHWAY	map04341	1	0.247911	0.439955	LOC727101
Calcium signaling pathway	KEGG PATHWAY	map04020	2	0.138265	0.311097	LOC408996;Ac3
cGMP-PKG signaling pathway	KEGG PATHWAY	map04022	4	0.00419683	0.0661001	LOC413994;LOC408996;Ac3;LOC410905;
